# Supplementary material for: The freshwater crabs of Danum Valley Conservation Area in Sabah, East Malaysia, with a description of a new species of Thelphusula Bott, 1969 (Crustacea, Brachyura, Gecarcinucidae, Potamidae, Sesarmidae)
Source: Zookeys. 2018 May 28;(760):89–112. doi: 10.3897/zookeys.760.24787 (PMC5986825; doi:10.3897/zookeys.760.24787)
Supplement: XML Treatment for Thelphusula capillodigitus [file zookeys.760.24787-treatment1.xml]

<!DOCTYPE tp:taxon-treatment
  PUBLIC "-//TaxonX//DTD Taxonomic Treatment Publishing DTD v0 20100105//EN" "tax-treatment-NSO.dtd">
<tp:taxon-treatment xmlns:tp="http://www.plazi.org/taxpub"><tp:treatment-meta><kwd-group><label>Taxon classification</label><kwd><named-content xmlns:xlink="http://www.w3.org/1999/xlink" content-type="kingdom">Animalia</named-content></kwd><kwd><named-content xmlns:xlink="http://www.w3.org/1999/xlink" content-type="order">Decapoda</named-content></kwd><kwd><named-content xmlns:xlink="http://www.w3.org/1999/xlink" content-type="family">Gecarcinucidae</named-content></kwd></kwd-group><mixed-citation publication-type="journal"><person-group><name><surname>Ng</surname><given-names>Peter K. L.</given-names></name><name><surname>Ng</surname><given-names>Paul Y. C.</given-names></name></person-group><article-title>The freshwater crabs of Danum Valley Conservation Area in Sabah, East Malaysia, with a description of a new species of <italic><tp:taxon-name><tp:taxon-name-part taxon-name-part-type="genus" reg="Thelphusula">Thelphusula</tp:taxon-name-part></tp:taxon-name></italic> Bott, 1969 (<tp:taxon-name><tp:taxon-name-part taxon-name-part-type="subphylum">Crustacea</tp:taxon-name-part></tp:taxon-name>, <tp:taxon-name><tp:taxon-name-part taxon-name-part-type="infraorder">Brachyura</tp:taxon-name-part></tp:taxon-name>, <tp:taxon-name><tp:taxon-name-part taxon-name-part-type="family">Gecarcinucidae</tp:taxon-name-part></tp:taxon-name>, <tp:taxon-name><tp:taxon-name-part taxon-name-part-type="family">Potamidae</tp:taxon-name-part></tp:taxon-name>, <tp:taxon-name><tp:taxon-name-part taxon-name-part-type="family">Sesarmidae</tp:taxon-name-part></tp:taxon-name>)</article-title><source>Zookeys</source><day>28</day><month>5</month><year>2018</year><volume>2018</volume><issue>760</issue><fpage>89</fpage><lpage>112</lpage><pub-id pub-id-type="doi">10.3897/zookeys.760.24787</pub-id></mixed-citation></tp:treatment-meta><tp:nomenclature><tp:taxon-name>
                <tp:taxon-name-part taxon-name-part-type="genus" reg="Thelphusula">Thelphusula</tp:taxon-name-part>
                <tp:taxon-name-part taxon-name-part-type="species" reg="capillodigitus">capillodigitus</tp:taxon-name-part>
                <object-id xmlns:xlink="http://www.w3.org/1999/xlink" content-type="zoobank" xlink:type="simple">http://zoobank.org/EBC4CF72-6C54-408A-ADD1-60190EF3FDAF</object-id>
              </tp:taxon-name><tp:taxon-status xmlns:xlink="http://www.w3.org/1999/xlink" xlink:type="simple">sp. n.</tp:taxon-status><xref ref-type="fig" rid="F1">Figures 1</xref><xref ref-type="fig" rid="F2">, 2</xref><xref ref-type="fig" rid="F3">, 3</xref><xref ref-type="fig" rid="F4">, 4</xref></tp:nomenclature><tp:treatment-sec sec-type="material" id="SECID0E2PAC"><title>Material examined.</title><p>Holotype: male (23.9 × 18.4 mm) (<abbrev xmlns:xlink="http://www.w3.org/1999/xlink" content-type="institution" xlink:title="Zoological Reference Collection" id="ABBRID0ECAAE" xlink:type="simple">ZRC</abbrev> 2017.1294), coll. Danum Valley, Lahad Datu, Sabah, Borneo, Malaysia, 22 July 2017. Paratypes: 1 male (18.8 × 15.5 mm) (<abbrev xmlns:xlink="http://www.w3.org/1999/xlink" content-type="institution" xlink:title="Zoological Reference Collection" id="ABBRID0EHAAE" xlink:type="simple">ZRC</abbrev> 2017.1295), same data as holotype; 1 male (19.9 × 16.4 mm) (<abbrev xmlns:xlink="http://www.w3.org/1999/xlink" content-type="institution" xlink:title="Zoological Reference Collection" id="ABBRID0EMAAE" xlink:type="simple">ZRC</abbrev> 2009.0080), in pitfall trap, Danum Valley Research Centre, Sabah, coll. C. Colón, October 1996. Others: 3 juveniles (3.7 × 3.0 mm, 6.5 × 5.4 mm, 6.7 × 5.5 mm), 1 young female (10.7 × 9.1 mm) (<abbrev xmlns:xlink="http://www.w3.org/1999/xlink" content-type="institution" xlink:title="Zoological Reference Collection" id="ABBRID0ERAAE" xlink:type="simple">ZRC</abbrev> 1990.0548–0551), Danum Valley Research Centre, Lahad Datu, Sabah, coll. R. Stuebing, 23 July 1989.</p></tp:treatment-sec><tp:treatment-sec sec-type="diagnosis" id="SECID0EWAAE"><title>Diagnosis.</title><p>Carapace broader than long, not raised; dorsal surface with regions clearly demarcated; frontal median triangle absent (Figs <xref ref-type="fig" rid="F2">2A–C</xref>, <xref ref-type="fig" rid="F3">3E</xref>); epibranchial tooth low, distinct, separated from external orbital tooth by shallow cleft; epigastric regions raised, rugose, not cristate; postorbital cristae low, distinct, rugose, not confluent with epigastric cristae, not reaching anterolateral margin; cervical grooves and H-shaped gastric depression deep; gastric regions with prominent transverse striae; antero- and posterolateral regions with strong oblique striae (Fig. <xref ref-type="fig" rid="F2">2A, B</xref>); median lobe on posterior margin of epistome triangular, tip rounded (Figs <xref ref-type="fig" rid="F2">2C</xref>, <xref ref-type="fig" rid="F3">3E</xref>). Third maxilliped with subrectangular ischium, distinctly longer than broad (Fig. <xref ref-type="fig" rid="F2">2D</xref>). Chelipeds with outer surface of palm almost smooth, dorsal and lateral surfaces of adult male dactylus covered with dense short setae (Fig. <xref ref-type="fig" rid="F3">3A–D</xref>). Ambulatory legs not prominently elongate, dorsal margin of merus gently serrated (Figs <xref ref-type="fig" rid="F2">2A</xref>, <xref ref-type="fig" rid="F3">3F–I</xref>). Thoracic sternum with surface evenly pitted to smooth, sternopleonal cavity reaching imaginary line joining anterior edges cheliped coxae (Fig. <xref ref-type="fig" rid="F2">2F, G</xref>); pleon distinctly T-shaped, somite 6 rectangular, slightly more than twice as long as broad, telson triangular, longer than broad (Fig. <xref ref-type="fig" rid="F2">2E, F</xref>). <abbrev xmlns:xlink="http://www.w3.org/1999/xlink" content-type="institution" xlink:title="first gonopod" xlink:type="simple">G1</abbrev> relatively slender, almost straight; terminal segment approx. a quarter length of subterminal segment (Fig. <xref ref-type="fig" rid="F4">4A–C</xref>). <abbrev xmlns:xlink="http://www.w3.org/1999/xlink" content-type="institution" xlink:title="second gonopod" xlink:type="simple">G2</abbrev> approx. two-thirds length of <abbrev xmlns:xlink="http://www.w3.org/1999/xlink" content-type="institution" xlink:title="first gonopod" xlink:type="simple">G1</abbrev>, distal article short (Fig. <xref ref-type="fig" rid="F4">4D</xref>).</p></tp:treatment-sec><tp:treatment-sec sec-type="description" id="SECID0EQCAE"><title>Description of male holotype.</title><p>Carapace broader than long, not raised; dorsal surface gently convex, regions clearly demarcated, covered with very short setae which does not obscure surface; frontal margin almost straight, without distinct median concavity, not deflexed, approx. a third carapace width; frontal median triangle absent (Figs <xref ref-type="fig" rid="F2">2A–C</xref>, <xref ref-type="fig" rid="F3">3E</xref>); anterolateral margin not clearly separated from posterolateral margin; external orbital tooth low, broadly triangular; epibranchial tooth low but distinct, separated from external orbital tooth by shallow cleft; postfrontal surface slightly rugose; postorbital region surface; epigastric regions raised, rugose, not cristate, divided into 2 parts by narrow, deep median groove; postorbital cristae low but distinct, sharp, not confluent with epigastric cristae, not reaching anterolateral margin; cervical grooves and H-shaped gastric depression deep; gastric regions with prominent transverse striae; antero- and posterolateral regions with strong oblique striae; posterolateral margins concave, gently converging towards posterior carapace margin; posterior carapace margin straight (Fig. <xref ref-type="fig" rid="F2">2A, B</xref>); pterygostomial, suborbital, sub-branchial, and subhepatic regions covered with striae (Fig. <xref ref-type="fig" rid="F2">2C</xref>); orbits large, eyes occupying entire width, supra and suborbital margins entire, cristate; eyes pigmented, well developed, peduncle with low, sinuous median ridge (Fig. <xref ref-type="fig" rid="F2">2B, C</xref>); median lobe on posterior margin of epistome triangular, tip rounded, lateral margins sinuous (Figs <xref ref-type="fig" rid="F2">2C</xref>, <xref ref-type="fig" rid="F3">3C</xref>).</p><p>Mandibular palp 2-segmented, terminal one distinctly bilobed. Third maxilliped covering majority of buccal cavity when closed; ischium subrectangular, distinctly longer than broad, with shallow submedian groove; merus quadrate, slightly broader than long; exopod long, slender, reaching median part of merus, flagellum long, exceeding width of merus (Fig. <xref ref-type="fig" rid="F2">2D</xref>).</p><p>Chelipeds asymmetrical, right larger; surface of merus slightly rugose, relatively long, trigonal in cross section, margins without teeth or spines; carpus surface distinctly rugose, subovate, inner distal angle with sharp spine with basal tubercle; palm relatively stout, longer than broad, outer surface slightly rugose to almost smooth; fingers subequal in length to palm, dactylus marginally longer than pollex, curving inwards, cutting margin of fingers lined with numerous denticles, fingers pitted (Figs <xref ref-type="fig" rid="F2">2A</xref>, <xref ref-type="fig" rid="F3">3A–D</xref>); dorsal and lateral surfaces of most of dactylus covered with dense short setae; lateral surface of pollex with mat of short, relatively less dense setae; tips of fingers strongly curved, corneous, glabrous (Fig. <xref ref-type="fig" rid="F3">3B–D</xref>).</p><p>Ambulatory legs not prominently elongate, third pair longest, fourth leg shortest; segments laterally flattened laterally, surfaces mildly rugose; dorsal margin of merus gently serrated, no visible subdistal tooth; carpus of first to third legs with low median ridge, absent on carpus of fourth leg; margins of propodus and dactylus lined with numerous short spines (Figs <xref ref-type="fig" rid="F2">2A</xref>, <xref ref-type="fig" rid="F3">3F–I</xref>).</p><p>Thoracic sternum surface evenly pitted to smooth; sternites 1 and 2 completely fused forming triangular structure; suture separating sternites 2 and 3 relatively shallow, sinuous, medially convex with lateral parts concave (towards buccal cavity); sternites 3 and 4 completely fused; sternopleonal cavity almost reaching imaginary line joining anterior edges cheliped coxae, near suture between sternites 2 and 3; part of sternite 8 exposed when pleon closed; tubercle of male pleonal locking mechanism prominent, peg-like, on anterior third of sternite 5 (Fig. <xref ref-type="fig" rid="F2">2F, G</xref>).</p><p>Pleon distinctly T-shaped; somite 1 short, broad, reaching coxae of fourth ambulatory legs; somite 2 slightly longer than somite 1, as broad as somite 1; somite 3 short, broadest, with prominently convex lateral margins; somites 4 and 5 trapezoidal; somite 5 notably narrower than 4, trapezoidal with concave lateral margins; somite 6 rectangular, slightly more than twice as long as broad, lateral margins concave; telson triangular, longer than broad, tip rounded (Fig. <xref ref-type="fig" rid="F2">2E, F</xref>).</p><p><abbrev xmlns:xlink="http://www.w3.org/1999/xlink" content-type="institution" xlink:title="first gonopod" xlink:type="simple">G1</abbrev> relatively slender, entire structure almost straight; terminal and subterminal segments clearly separated; terminal segment relatively short, approx. a quarter length of subterminal segment, cylindrical with tip tapering to subtruncate tip, margins with short stiff setae, surface just before tip with numerous squamiform setae; lower half of subterminal segment with numerous short setae (Fig. <xref ref-type="fig" rid="F4">4A–C</xref>). <abbrev xmlns:xlink="http://www.w3.org/1999/xlink" content-type="institution" xlink:title="second gonopod" xlink:type="simple">G2</abbrev> approx. two-thirds length of <abbrev xmlns:xlink="http://www.w3.org/1999/xlink" content-type="institution" xlink:title="first gonopod" xlink:type="simple">G1</abbrev>; basal segment long; distal segment short (Fig. <xref ref-type="fig" rid="F4">4D</xref>).</p></tp:treatment-sec><tp:treatment-sec sec-type="variation" id="SECID0EGFAE"><title>Variation.</title><p>Unlike the male holotype (the largest specimen), the degree and extent of the setation on the fingers of the chelae of the two smaller paratype males are the same in both chelipeds. Male specimens less than 15 mm in carapace width do not have the setae on the fingers of the chelae. The outer surface of the chela in smaller specimens is also relatively more rugose compared to larger ones.</p></tp:treatment-sec><tp:treatment-sec sec-type="etymology" id="SECID0ELFAE"><title>Etymology.</title><p>The name is derived from the Latin <italic>capillus</italic> for hair and <italic>digitus</italic> for finger. The name is used as a noun in apposition.</p></tp:treatment-sec><tp:treatment-sec sec-type="Colour" id="SECID0EVFAE"><title>Colour.</title><p>In life, the carapace is mostly dark reddish brown; the sub-branchial regions, third maxillipeds, pleon and thoracic sternum is pale yellow; the ambulatory legs dark brown, faintly marmorated, with exception of pale yellow, faintly spotted merus; and the chelipeds are yellowish orange, with the inner surfaces paler and the setose patches on the surface of the male fingers light brown (Fig. <xref ref-type="fig" rid="F1">1</xref>).</p><fig id="F1" position="float" orientation="portrait"><label>Figure 1.</label><caption><p>
                  <italic><tp:taxon-name><tp:taxon-name-part taxon-name-part-type="genus" reg="Thelphusula">Thelphusula</tp:taxon-name-part> <tp:taxon-name-part taxon-name-part-type="species" reg="capillodigitus">capillodigitus</tp:taxon-name-part></tp:taxon-name></italic> sp. n., colour in life, holotype male (23.9 × 18.4 mm) (<abbrev xmlns:xlink="http://www.w3.org/1999/xlink" content-type="institution" xlink:title="Zoological Reference Collection" id="ABBRID0ESGAE" xlink:type="simple">ZRC</abbrev> 2017.1294), Sabah. <bold>A</bold> dorsal view <bold>B</bold> frontal view (photographs Dennis Sim).</p></caption><graphic xmlns:xlink="http://www.w3.org/1999/xlink" xlink:href="zookeys-760-089-g001.jpg" position="float" orientation="portrait" xlink:type="simple" id="oo_206115.jpg"/></fig></tp:treatment-sec><tp:treatment-sec sec-type="remarks" id="SECID0EAHAE"><title>Remarks.</title><p>
              <italic><tp:taxon-name><tp:taxon-name-part taxon-name-part-type="genus" reg="Thelphusula">Thelphusula</tp:taxon-name-part> <tp:taxon-name-part taxon-name-part-type="species" reg="capillodigitus">capillodigitus</tp:taxon-name-part></tp:taxon-name></italic> sp. n. can easily be distinguished from all congeners by the adult male possessing dense setae on the dorsal surfaces of the fingers of the chelipeds (Fig. <xref ref-type="fig" rid="F3">3B–D</xref>), a character also absent in genera allied to <italic><tp:taxon-name><tp:taxon-name-part taxon-name-part-type="genus" reg="Thelphusula">Thelphusula</tp:taxon-name-part></tp:taxon-name></italic>: <italic><tp:taxon-name><tp:taxon-name-part taxon-name-part-type="genus" reg="Adeleana">Adeleana</tp:taxon-name-part></tp:taxon-name></italic> Bott, 1969, <italic><tp:taxon-name><tp:taxon-name-part taxon-name-part-type="genus" reg="Balssiathelphusa">Balssiathelphusa</tp:taxon-name-part></tp:taxon-name></italic> Bott, 1969, <italic><tp:taxon-name><tp:taxon-name-part taxon-name-part-type="genus" reg="Stygothelphusa">Stygothelphusa</tp:taxon-name-part></tp:taxon-name></italic> Ng, 1989, <italic><tp:taxon-name><tp:taxon-name-part taxon-name-part-type="genus" reg="Arachnothelphusa">Arachnothelphusa</tp:taxon-name-part></tp:taxon-name></italic> Ng, 1991, and <italic><tp:taxon-name><tp:taxon-name-part taxon-name-part-type="genus" reg="Coccusa">Coccusa</tp:taxon-name-part></tp:taxon-name></italic> Tan &amp; Ng, 1998 (cf. <xref ref-type="bibr" rid="B2">Bott 1969</xref>, <xref ref-type="bibr" rid="B3">1970</xref>; <xref ref-type="bibr" rid="B20">Ng 1989b</xref>, <xref ref-type="bibr" rid="B22">1991</xref>; <xref ref-type="bibr" rid="B51">Tan and Ng 1998</xref>; <xref ref-type="bibr" rid="B33">Ng and Guinot 2014</xref>). The absence of a clearly discernible frontal median triangle is a character <italic><tp:taxon-name><tp:taxon-name-part taxon-name-part-type="genus" reg="Thelphusula">T.</tp:taxon-name-part> <tp:taxon-name-part taxon-name-part-type="species" reg="capillodigitus">capillodigitus</tp:taxon-name-part></tp:taxon-name></italic> shares with <italic><tp:taxon-name><tp:taxon-name-part taxon-name-part-type="genus" reg="Thelphusula">T.</tp:taxon-name-part> <tp:taxon-name-part taxon-name-part-type="species" reg="pueh">pueh</tp:taxon-name-part></tp:taxon-name></italic>, <italic><tp:taxon-name><tp:taxon-name-part taxon-name-part-type="genus" reg="Thelphusula">T.</tp:taxon-name-part> <tp:taxon-name-part taxon-name-part-type="species" reg="cristicervix">cristicervix</tp:taxon-name-part></tp:taxon-name></italic> and <italic><tp:taxon-name><tp:taxon-name-part taxon-name-part-type="genus" reg="Thelphusula">T.</tp:taxon-name-part> <tp:taxon-name-part taxon-name-part-type="species" reg="styx">styx</tp:taxon-name-part></tp:taxon-name></italic>, but it can be distinguished from them by the presence of setose patches on the fingers of the adult male chelipeds (Fig. <xref ref-type="fig" rid="F3">3B–D</xref>) as well as a <abbrev xmlns:xlink="http://www.w3.org/1999/xlink" content-type="institution" xlink:title="first gonopod" xlink:type="simple">G1</abbrev> which is only slightly curved with a relatively shorter terminal segment that is approx. a third the length of the subterminal segment (Fig. <xref ref-type="fig" rid="F4">4A–C</xref>). In contrast, the G1s in <italic><tp:taxon-name><tp:taxon-name-part taxon-name-part-type="genus" reg="Thelphusula">T.</tp:taxon-name-part> <tp:taxon-name-part taxon-name-part-type="species" reg="pueh">pueh</tp:taxon-name-part></tp:taxon-name></italic> and <italic><tp:taxon-name><tp:taxon-name-part taxon-name-part-type="genus" reg="Thelphusula">T.</tp:taxon-name-part> <tp:taxon-name-part taxon-name-part-type="species" reg="cristicervix">cristicervix</tp:taxon-name-part></tp:taxon-name></italic> possess a prominently curved terminal segment which is proportionately longer, being approx. half the length of the subterminal segment (cf. <xref ref-type="bibr" rid="B36">Ng and Grinang 2014</xref>: fig 3). In <italic><tp:taxon-name><tp:taxon-name-part taxon-name-part-type="genus" reg="Thelphusula">T.</tp:taxon-name-part> <tp:taxon-name-part taxon-name-part-type="species" reg="styx">styx</tp:taxon-name-part></tp:taxon-name></italic>, the <abbrev xmlns:xlink="http://www.w3.org/1999/xlink" content-type="institution" xlink:title="first gonopod" xlink:type="simple">G1</abbrev> has a relatively broader subterminal segment with the terminal segment distinctly upturned (cf. <xref ref-type="bibr" rid="B19">Ng 1989a</xref>: figs 2E, F). <italic><tp:taxon-name><tp:taxon-name-part taxon-name-part-type="genus" reg="Thelphusula">Thelphusula</tp:taxon-name-part> <tp:taxon-name-part taxon-name-part-type="species" reg="capillodigitus">capillodigitus</tp:taxon-name-part></tp:taxon-name></italic> can further be distinguished from <italic><tp:taxon-name><tp:taxon-name-part taxon-name-part-type="genus" reg="Thelphusula">T.</tp:taxon-name-part> <tp:taxon-name-part taxon-name-part-type="species" reg="styx">styx</tp:taxon-name-part></tp:taxon-name></italic> by its relatively more shallow cervical grooves which end at the H-shaped median depression with a level and straight frontal margin (Fig. <xref ref-type="fig" rid="F2">2B</xref>) (versus with deeper and distinctly longer cervical grooves that extend to the posterolateral region of the carapace, and the frontal margin deflexed in <italic><tp:taxon-name><tp:taxon-name-part taxon-name-part-type="genus" reg="Thelphusula">T.</tp:taxon-name-part> <tp:taxon-name-part taxon-name-part-type="species" reg="styx">styx</tp:taxon-name-part></tp:taxon-name></italic>; cf. <xref ref-type="bibr" rid="B19">Ng 1989a</xref>: fig.1). The carapace of <italic><tp:taxon-name><tp:taxon-name-part taxon-name-part-type="genus" reg="Thelphusula">T.</tp:taxon-name-part> <tp:taxon-name-part taxon-name-part-type="species" reg="capillodigitus">capillodigitus</tp:taxon-name-part></tp:taxon-name></italic> is gently convex (Fig. <xref ref-type="fig" rid="F2">2B, C</xref>) whereas in both <italic><tp:taxon-name><tp:taxon-name-part taxon-name-part-type="genus" reg="Thelphusula">T.</tp:taxon-name-part> <tp:taxon-name-part taxon-name-part-type="species" reg="pueh">pueh</tp:taxon-name-part></tp:taxon-name></italic> and <italic><tp:taxon-name><tp:taxon-name-part taxon-name-part-type="genus" reg="Thelphusula">T.</tp:taxon-name-part> <tp:taxon-name-part taxon-name-part-type="species" reg="cristicervix">cristicervix</tp:taxon-name-part></tp:taxon-name></italic>, the carapaces are distinctly inflated (cf. <xref ref-type="bibr" rid="B36">Ng and Grinang 2014</xref>: figs 1C, 2C). In addition, <italic><tp:taxon-name><tp:taxon-name-part taxon-name-part-type="genus" reg="Thelphusula">T.</tp:taxon-name-part> <tp:taxon-name-part taxon-name-part-type="species" reg="pueh">pueh</tp:taxon-name-part></tp:taxon-name></italic>, <italic><tp:taxon-name><tp:taxon-name-part taxon-name-part-type="genus" reg="Thelphusula">T.</tp:taxon-name-part> <tp:taxon-name-part taxon-name-part-type="species" reg="cristicervix">cristicervix</tp:taxon-name-part></tp:taxon-name></italic>, and <italic><tp:taxon-name><tp:taxon-name-part taxon-name-part-type="genus" reg="Thelphusula">T.</tp:taxon-name-part> <tp:taxon-name-part taxon-name-part-type="species" reg="styx">styx</tp:taxon-name-part></tp:taxon-name></italic> are only known from Sarawak.</p><fig id="F2" position="float" orientation="portrait"><label>Figure 2.</label><caption><p>
                  <italic><tp:taxon-name><tp:taxon-name-part taxon-name-part-type="genus" reg="Thelphusula">Thelphusula</tp:taxon-name-part> <tp:taxon-name-part taxon-name-part-type="species" reg="capillodigitus">capillodigitus</tp:taxon-name-part></tp:taxon-name></italic> sp. n., holotype male (23.9 × 18.4 mm) (<abbrev xmlns:xlink="http://www.w3.org/1999/xlink" content-type="institution" xlink:title="Zoological Reference Collection" id="ABBRID0E1QAE" xlink:type="simple">ZRC</abbrev> 2017.1294), Sabah. <bold>A</bold> overall view <bold>B</bold> dorsal view of carapace <bold>C</bold> frontal view of cephalothorax <bold>D</bold> left third maxilliped <bold>E</bold> pleon <bold>F</bold> anterior thoracic sternum and pleon <bold>G</bold> sternopleonal cavity.</p></caption><graphic xmlns:xlink="http://www.w3.org/1999/xlink" xlink:href="zookeys-760-089-g002.jpg" position="float" orientation="portrait" xlink:type="simple" id="oo_206116.jpg"/></fig><fig id="F3" position="float" orientation="portrait"><label>Figure 3.</label><caption><p>
                  <italic><tp:taxon-name><tp:taxon-name-part taxon-name-part-type="genus" reg="Thelphusula">Thelphusula</tp:taxon-name-part> <tp:taxon-name-part taxon-name-part-type="species" reg="capillodigitus">capillodigitus</tp:taxon-name-part></tp:taxon-name></italic> sp. n., holotype male (23.9 × 18.4 mm) (<abbrev xmlns:xlink="http://www.w3.org/1999/xlink" content-type="institution" xlink:title="Zoological Reference Collection" id="ABBRID0EFSAE" xlink:type="simple">ZRC</abbrev> 2017.1294), Sabah. <bold>A</bold> outer views of chelae <bold>B</bold> outer view of right chela <bold>C</bold> dorsal view of dactylus of right chela <bold>D</bold> surface of dactylus showing dense short setae <bold>E</bold> epistome <bold>F–I</bold> first to fourth ambulatory legs, respectively (all to same scale).</p></caption><graphic xmlns:xlink="http://www.w3.org/1999/xlink" xlink:href="zookeys-760-089-g003.jpg" position="float" orientation="portrait" xlink:type="simple" id="oo_206117.jpg"/></fig><p>In the general form of the carapace (not raised and relatively low) and relatively shorter ambulatory legs, <italic><tp:taxon-name><tp:taxon-name-part taxon-name-part-type="genus" reg="Thelphusula">T.</tp:taxon-name-part> <tp:taxon-name-part taxon-name-part-type="species" reg="capillodigitus">capillodigitus</tp:taxon-name-part></tp:taxon-name></italic> most closely resembles <italic><tp:taxon-name><tp:taxon-name-part taxon-name-part-type="genus" reg="Thelphusula">T.</tp:taxon-name-part> <tp:taxon-name-part taxon-name-part-type="species" reg="sabana">sabana</tp:taxon-name-part></tp:taxon-name></italic> from Lahad Datu and <italic><tp:taxon-name><tp:taxon-name-part taxon-name-part-type="genus" reg="Thelphusula">T.</tp:taxon-name-part> <tp:taxon-name-part taxon-name-part-type="species" reg="hulu">hulu</tp:taxon-name-part></tp:taxon-name></italic> from the Maliau Basin, both in Sabah. Other than in the setose adult male cheliped fingers, <italic><tp:taxon-name><tp:taxon-name-part taxon-name-part-type="genus" reg="Thelphusula">T.</tp:taxon-name-part> <tp:taxon-name-part taxon-name-part-type="species" reg="capillodigitus">capillodigitus</tp:taxon-name-part></tp:taxon-name></italic> can also be distinguished by the gastric regions prominently lined with transverse striae (Fig. <xref ref-type="fig" rid="F2">2B</xref>) (versus gastric regions rugose to smooth in <italic><tp:taxon-name><tp:taxon-name-part taxon-name-part-type="genus" reg="Thelphusula">T.</tp:taxon-name-part> <tp:taxon-name-part taxon-name-part-type="species" reg="hulu">hulu</tp:taxon-name-part></tp:taxon-name></italic>; cf. <xref ref-type="bibr" rid="B50">Tan and Ng 1997</xref>: fig. 5); the absence of a frontal median triangle (Figs <xref ref-type="fig" rid="F2">2C</xref>, <xref ref-type="fig" rid="F3">3E</xref>) (versus frontal median triangle distinct in <italic><tp:taxon-name><tp:taxon-name-part taxon-name-part-type="genus" reg="Thelphusula">T.</tp:taxon-name-part> <tp:taxon-name-part taxon-name-part-type="species" reg="hulu">hulu</tp:taxon-name-part></tp:taxon-name></italic>; <xref ref-type="bibr" rid="B50">Tan and Ng 1997</xref>: fig. 3B); the ischium of the third maxilliped being relatively longer (Fig. <xref ref-type="fig" rid="F2">2D</xref>) (versus ischium relatively shorter in <italic><tp:taxon-name><tp:taxon-name-part taxon-name-part-type="genus" reg="Thelphusula">T.</tp:taxon-name-part> <tp:taxon-name-part taxon-name-part-type="species" reg="hulu">hulu</tp:taxon-name-part></tp:taxon-name></italic>; cf. <xref ref-type="bibr" rid="B50">Tan and Ng 1997</xref>: fig. 3D); the outer surface of chela being almost smooth (Fig. <xref ref-type="fig" rid="F3">3A, B</xref>) (versus covered with prominent striae and scattered granules in <italic><tp:taxon-name><tp:taxon-name-part taxon-name-part-type="genus" reg="Thelphusula">T.</tp:taxon-name-part> <tp:taxon-name-part taxon-name-part-type="species" reg="hulu">hulu</tp:taxon-name-part></tp:taxon-name></italic>; cf. <xref ref-type="bibr" rid="B50">Tan and Ng 1997</xref>: fig. 3C); the male pleonal somite 6 being proportionately longer (Fig. <xref ref-type="fig" rid="F2">2E</xref>) (versus male pleonal somite 6 proportionately shorter in <italic><tp:taxon-name><tp:taxon-name-part taxon-name-part-type="genus" reg="Thelphusula">T.</tp:taxon-name-part> <tp:taxon-name-part taxon-name-part-type="species" reg="hulu">hulu</tp:taxon-name-part></tp:taxon-name></italic>; cf. <xref ref-type="bibr" rid="B50">Tan and Ng 1997</xref>: fig. 4B); and the <abbrev xmlns:xlink="http://www.w3.org/1999/xlink" content-type="institution" xlink:title="first gonopod" xlink:type="simple">G1</abbrev> being almost straight (Fig. <xref ref-type="fig" rid="F4">4A–C</xref>) (versus <abbrev xmlns:xlink="http://www.w3.org/1999/xlink" content-type="institution" xlink:title="first gonopod" xlink:type="simple">G1</abbrev> terminal segment strongly curved outwards in <italic><tp:taxon-name><tp:taxon-name-part taxon-name-part-type="genus" reg="Thelphusula">T.</tp:taxon-name-part> <tp:taxon-name-part taxon-name-part-type="species" reg="hulu">hulu</tp:taxon-name-part></tp:taxon-name></italic>; cf. <xref ref-type="bibr" rid="B50">Tan and Ng 1997</xref>: fig. 4C, D). <italic><tp:taxon-name><tp:taxon-name-part taxon-name-part-type="genus" reg="Thelphusula">Thelphusula</tp:taxon-name-part> <tp:taxon-name-part taxon-name-part-type="species" reg="capillodigitus">capillodigitus</tp:taxon-name-part></tp:taxon-name></italic> resembles <italic><tp:taxon-name><tp:taxon-name-part taxon-name-part-type="genus" reg="Thelphusula">T.</tp:taxon-name-part> <tp:taxon-name-part taxon-name-part-type="species" reg="sabana">sabana</tp:taxon-name-part></tp:taxon-name></italic> from Lahad Datu in possessing strong striae and granules on the carapace surface, but can be separated by lacking a frontal median triangle (Figs <xref ref-type="fig" rid="F2">2C</xref>, <xref ref-type="fig" rid="F3">3E</xref>) (versus frontal median triangle discernible but incomplete in <italic><tp:taxon-name><tp:taxon-name-part taxon-name-part-type="genus" reg="Thelphusula">T.</tp:taxon-name-part> <tp:taxon-name-part taxon-name-part-type="species" reg="sabana">sabana</tp:taxon-name-part></tp:taxon-name></italic>; cf. <xref ref-type="bibr" rid="B51">Tan and Ng 1998</xref>: fig. 3C); the male pleonal somite 6 is proportionately longer (Fig. <xref ref-type="fig" rid="F2">2E</xref>) (versus male pleonal somite 6 proportionately shorter in <italic><tp:taxon-name><tp:taxon-name-part taxon-name-part-type="genus" reg="Thelphusula">T.</tp:taxon-name-part> <tp:taxon-name-part taxon-name-part-type="species" reg="sabana">sabana</tp:taxon-name-part></tp:taxon-name></italic>; cf. <xref ref-type="bibr" rid="B51">Tan and Ng 1998</xref>: fig. 3B); and the <abbrev xmlns:xlink="http://www.w3.org/1999/xlink" content-type="institution" xlink:title="first gonopod" xlink:type="simple">G1</abbrev> is almost straight with a short terminal segment (Fig. <xref ref-type="fig" rid="F4">4A–C</xref>) (versus <abbrev xmlns:xlink="http://www.w3.org/1999/xlink" content-type="institution" xlink:title="first gonopod" xlink:type="simple">G1</abbrev> prominently curved outwards with the terminal segment very long in <italic><tp:taxon-name><tp:taxon-name-part taxon-name-part-type="genus" reg="Thelphusula">T.</tp:taxon-name-part> <tp:taxon-name-part taxon-name-part-type="species" reg="sabana">sabana</tp:taxon-name-part></tp:taxon-name></italic>; cf. <xref ref-type="bibr" rid="B51">Tan and Ng 1998</xref>: fig. 3D–G).</p><p>Two other species of <italic><tp:taxon-name><tp:taxon-name-part taxon-name-part-type="genus" reg="Thelphusula">Thelphusula</tp:taxon-name-part></tp:taxon-name></italic> are present in Sabah, <italic><tp:taxon-name><tp:taxon-name-part taxon-name-part-type="genus" reg="Thelphusula">T.</tp:taxon-name-part> <tp:taxon-name-part taxon-name-part-type="species" reg="dicerophilus">dicerophilus</tp:taxon-name-part></tp:taxon-name></italic> (which occurs in the same area as <italic><tp:taxon-name><tp:taxon-name-part taxon-name-part-type="genus" reg="Thelphusula">T.</tp:taxon-name-part> <tp:taxon-name-part taxon-name-part-type="species" reg="capillodigitus">capillodigitus</tp:taxon-name-part></tp:taxon-name></italic>) and <italic><tp:taxon-name><tp:taxon-name-part taxon-name-part-type="genus" reg="Thelphusula">T.</tp:taxon-name-part> <tp:taxon-name-part taxon-name-part-type="species" reg="tawauensis">tawauensis</tp:taxon-name-part></tp:taxon-name></italic> which occurs to the east. <italic><tp:taxon-name><tp:taxon-name-part taxon-name-part-type="genus" reg="Thelphusula">Thelphusula</tp:taxon-name-part> <tp:taxon-name-part taxon-name-part-type="species" reg="capillodigitus">capillodigitus</tp:taxon-name-part></tp:taxon-name></italic> can be separated from <italic><tp:taxon-name><tp:taxon-name-part taxon-name-part-type="genus" reg="Thelphusula">T.</tp:taxon-name-part> <tp:taxon-name-part taxon-name-part-type="species" reg="dicerophilus">dicerophilus</tp:taxon-name-part></tp:taxon-name></italic> easily by its relatively flatter carapace (Fig. <xref ref-type="fig" rid="F2">2B, C</xref>) (versus carapace very high and raised in <italic><tp:taxon-name><tp:taxon-name-part taxon-name-part-type="genus" reg="Thelphusula">T.</tp:taxon-name-part> <tp:taxon-name-part taxon-name-part-type="species" reg="dicerophilus">dicerophilus</tp:taxon-name-part></tp:taxon-name></italic>; Fig. <xref ref-type="fig" rid="F6">6B</xref>; cf. <xref ref-type="bibr" rid="B38">Ng and Stuebing 1990</xref>: pl. 1B); and from <italic><tp:taxon-name><tp:taxon-name-part taxon-name-part-type="genus" reg="Thelphusula">T.</tp:taxon-name-part> <tp:taxon-name-part taxon-name-part-type="species" reg="tawauensis">tawauensis</tp:taxon-name-part></tp:taxon-name></italic> by the gastric regions covered with prominent striae and the frontal median triangle being absent (Figs <xref ref-type="fig" rid="F2">2C</xref>, <xref ref-type="fig" rid="F3">3E</xref>) (versus gastric regions smooth with the frontal median triangle prominent in <italic><tp:taxon-name><tp:taxon-name-part taxon-name-part-type="genus" reg="Thelphusula">T.</tp:taxon-name-part> <tp:taxon-name-part taxon-name-part-type="species" reg="tawauensis">tawauensis</tp:taxon-name-part></tp:taxon-name></italic>; cf. <xref ref-type="bibr" rid="B51">Tan and Ng 1998</xref>: fig. 4A, C).</p><fig id="F4" position="float" orientation="portrait"><label>Figure 4.</label><caption><p>
                  <italic><tp:taxon-name><tp:taxon-name-part taxon-name-part-type="genus" reg="Thelphusula">Thelphusula</tp:taxon-name-part> <tp:taxon-name-part taxon-name-part-type="species" reg="capillodigitus">capillodigitus</tp:taxon-name-part></tp:taxon-name></italic> sp. n., holotype male (23.9 × 18.4 mm) (<abbrev xmlns:xlink="http://www.w3.org/1999/xlink" content-type="institution" xlink:title="Zoological Reference Collection" id="ABBRID0E55AE" xlink:type="simple">ZRC</abbrev> 2017.1294), Sabah. <bold>A</bold> left <abbrev xmlns:xlink="http://www.w3.org/1999/xlink" content-type="institution" xlink:title="first gonopod" xlink:type="simple">G1</abbrev> (ventral view) <bold>B</bold> distal part of left <abbrev xmlns:xlink="http://www.w3.org/1999/xlink" content-type="institution" xlink:title="first gonopod" xlink:type="simple">G1</abbrev> (ventral view) <bold>C</bold> distal part of left <abbrev xmlns:xlink="http://www.w3.org/1999/xlink" content-type="institution" xlink:title="first gonopod" xlink:type="simple">G1</abbrev> (doral view) <bold>D</bold> left <abbrev xmlns:xlink="http://www.w3.org/1999/xlink" content-type="institution" xlink:title="second gonopod" xlink:type="simple">G2</abbrev> (ventral view). Scale bars: 1.0 mm (<bold>A, D</bold>); 0.5 mm (<bold>B, C</bold>).</p></caption><graphic xmlns:xlink="http://www.w3.org/1999/xlink" xlink:href="zookeys-760-089-g004.jpg" position="float" orientation="portrait" xlink:type="simple" id="oo_206118.jpg"/></fig><p>
              <italic><tp:taxon-name><tp:taxon-name-part taxon-name-part-type="genus" reg="Thelphusula">Thelphusula</tp:taxon-name-part> <tp:taxon-name-part taxon-name-part-type="species" reg="capillodigitus">capillodigitus</tp:taxon-name-part></tp:taxon-name></italic> was collected in a clear flowing shaded jungle stream with an average temperature range of 26–28 degrees Celsius and near neutral pH. All specimens were collected during the day, under rocks, and appear to be mostly aquatic in habits, although one specimen was collected from a pitfall trap (<abbrev xmlns:xlink="http://www.w3.org/1999/xlink" content-type="institution" xlink:title="Zoological Reference Collection" id="ABBRID0ECAAG" xlink:type="simple">ZRC</abbrev> 2009.0080). <italic><tp:taxon-name><tp:taxon-name-part taxon-name-part-type="genus" reg="Parathelphusa">Parathelphusa</tp:taxon-name-part> <tp:taxon-name-part taxon-name-part-type="species" reg="valida">valida</tp:taxon-name-part></tp:taxon-name></italic> was also present in the same stream in larger numbers. The presence of a second species of <italic><tp:taxon-name><tp:taxon-name-part taxon-name-part-type="genus" reg="Thelphusula">Thelphusula</tp:taxon-name-part></tp:taxon-name></italic> in Danum Valley is not surprising, considering that <italic><tp:taxon-name><tp:taxon-name-part taxon-name-part-type="genus" reg="Thelphusula">T.</tp:taxon-name-part> <tp:taxon-name-part taxon-name-part-type="species" reg="capillodigitus">capillodigitus</tp:taxon-name-part></tp:taxon-name></italic> has more aquatic habits than <italic><tp:taxon-name><tp:taxon-name-part taxon-name-part-type="genus" reg="Thelphusula">T.</tp:taxon-name-part> <tp:taxon-name-part taxon-name-part-type="species" reg="dicerophilus">dicerophilus</tp:taxon-name-part></tp:taxon-name></italic> (see next species).</p></tp:treatment-sec><tp:treatment-sec><!--Section generated to contain objects referenced in tp:taxon-treatment.--><fig id="F6" position="float" orientation="portrait"><label>Figure 6.</label><caption><p>
                    <bold>A, B</bold> <italic><tp:taxon-name><tp:taxon-name-part taxon-name-part-type="genus" reg="Thelphusula">Thelphusula</tp:taxon-name-part> <tp:taxon-name-part taxon-name-part-type="species" reg="dicerophilus">dicerophilus</tp:taxon-name-part></tp:taxon-name></italic>, female (26.1 × 21.3 mm) (<abbrev xmlns:xlink="http://www.w3.org/1999/xlink" content-type="institution" xlink:title="Zoological Reference Collection" id="ABBRID0E6QBG" xlink:type="simple">ZRC</abbrev> 2017.1047) (in situ) <bold>C, D</bold> <italic><tp:taxon-name><tp:taxon-name-part taxon-name-part-type="genus" reg="Parathelphusa">Parathelphusa</tp:taxon-name-part> <tp:taxon-name-part taxon-name-part-type="species" reg="valida">valida</tp:taxon-name-part></tp:taxon-name></italic>, male (27.8 × 22.7 mm) (<abbrev xmlns:xlink="http://www.w3.org/1999/xlink" content-type="institution" xlink:title="Zoological Reference Collection" id="ABBRID0ERRBG" xlink:type="simple">ZRC</abbrev> 2017.1269) <bold>E</bold> <italic><tp:taxon-name><tp:taxon-name-part taxon-name-part-type="genus" reg="Terrathelphusa">Terrathelphusa</tp:taxon-name-part> <tp:taxon-name-part taxon-name-part-type="species" reg="secula">secula</tp:taxon-name-part></tp:taxon-name></italic>, holotype male (29.2 × 20.4 mm) (<abbrev xmlns:xlink="http://www.w3.org/1999/xlink" content-type="institution" xlink:title="Zoological Reference Collection" id="ABBRID0EDSBG" xlink:type="simple">ZRC</abbrev> 2018.0297) (preserved colour) <bold>F</bold> <italic><tp:taxon-name><tp:taxon-name-part taxon-name-part-type="genus" reg="Isolapotamon">Isolapotamon</tp:taxon-name-part> <tp:taxon-name-part taxon-name-part-type="species" reg="ingeri">ingeri</tp:taxon-name-part></tp:taxon-name></italic>, male (57.4 × 43.5 mm) (<abbrev xmlns:xlink="http://www.w3.org/1999/xlink" content-type="institution" xlink:title="Zoological Reference Collection" id="ABBRID0EVSBG" xlink:type="simple">ZRC</abbrev> 1997.0799) (preserved colour).</p></caption><graphic xmlns:xlink="http://www.w3.org/1999/xlink" xlink:href="zookeys-760-089-g006.jpg" position="float" orientation="portrait" xlink:type="simple" id="oo_206120.jpg"/></fig></tp:treatment-sec><ref-list><ref id="B2"><mixed-citation xmlns:xlink="http://www.w3.org/1999/xlink" xlink:type="simple">
          <person-group><name name-style="western"><surname>Bott</surname><given-names>R</given-names></name></person-group> (<year>1969</year>) Flußkrabben aus Asien und ihre Klassifikation (<tp:taxon-name><tp:taxon-name-part taxon-name-part-type="subphylum">Crustacea</tp:taxon-name-part></tp:taxon-name>, <tp:taxon-name><tp:taxon-name-part taxon-name-part-type="order">Decapoda</tp:taxon-name-part></tp:taxon-name>). Senckenbergiana biologica 50(5/6): 359–366.</mixed-citation></ref><ref id="B3"><mixed-citation xmlns:xlink="http://www.w3.org/1999/xlink" xlink:type="simple">
          <person-group><name name-style="western"><surname>Bott</surname><given-names>R</given-names></name></person-group> (<year>1970</year>) <article-title>Die Süßwasserkrabben von Europa, Asien, Australien und ihre Stammesgeschichte. Eine Revision der <tp:taxon-name><tp:taxon-name-part taxon-name-part-type="superfamily">Potamoidea</tp:taxon-name-part></tp:taxon-name> und der <tp:taxon-name><tp:taxon-name-part taxon-name-part-type="superfamily">Parathelphusoidea</tp:taxon-name-part></tp:taxon-name> (<tp:taxon-name><tp:taxon-name-part taxon-name-part-type="subphylum">Crustacea</tp:taxon-name-part></tp:taxon-name>, <tp:taxon-name><tp:taxon-name-part taxon-name-part-type="order">Decapoda</tp:taxon-name-part></tp:taxon-name>).</article-title> <source>Abhandlungen der Senckenbergischen naturforschenden Gesellschaft</source> <volume>526</volume>: <fpage>1</fpage>–<lpage>338</lpage>.</mixed-citation></ref><ref id="B20"><mixed-citation xmlns:xlink="http://www.w3.org/1999/xlink" xlink:type="simple">
          <person-group><name name-style="western"><surname>Ng</surname><given-names>PKL</given-names></name></person-group> (<year>1989b</year>) <article-title>The identity of the cavernicolous freshwater crab <tp:taxon-name><tp:taxon-name-part taxon-name-part-type="genus">Potamon</tp:taxon-name-part> (<tp:taxon-name-part taxon-name-part-type="subgenus">Thelphusa</tp:taxon-name-part>) <tp:taxon-name-part taxon-name-part-type="species">bidiense</tp:taxon-name-part></tp:taxon-name> Lanchester, 1900 (<tp:taxon-name><tp:taxon-name-part taxon-name-part-type="subphylum">Crustacea</tp:taxon-name-part></tp:taxon-name>: <tp:taxon-name><tp:taxon-name-part taxon-name-part-type="order">Decapoda</tp:taxon-name-part></tp:taxon-name>: <tp:taxon-name><tp:taxon-name-part taxon-name-part-type="infraorder">Brachyura</tp:taxon-name-part></tp:taxon-name>: <tp:taxon-name><tp:taxon-name-part taxon-name-part-type="family">Gecarcinucidae</tp:taxon-name-part></tp:taxon-name>) from Sarawak, Borneo, with description of a new genus.</article-title> <source>Raffles Bulletin of Zoology</source> <volume>37</volume>: <fpage>63</fpage>–<lpage>72</lpage>.</mixed-citation></ref><ref id="B22"><mixed-citation xmlns:xlink="http://www.w3.org/1999/xlink" xlink:type="simple">
          <person-group><name name-style="western"><surname>Ng</surname><given-names>PKL</given-names></name></person-group> (<year>1991</year>) <article-title>Bornean freshwater crabs of the genus <italic><tp:taxon-name><tp:taxon-name-part taxon-name-part-type="genus">Arachnothelphusa</tp:taxon-name-part></tp:taxon-name></italic> gen. nov. (<tp:taxon-name><tp:taxon-name-part taxon-name-part-type="subphylum">Crustacea</tp:taxon-name-part></tp:taxon-name>: <tp:taxon-name><tp:taxon-name-part taxon-name-part-type="order">Decapoda</tp:taxon-name-part></tp:taxon-name>: <tp:taxon-name><tp:taxon-name-part taxon-name-part-type="infraorder">Brachyura</tp:taxon-name-part></tp:taxon-name>: <tp:taxon-name><tp:taxon-name-part taxon-name-part-type="family">Gecarcinucidae</tp:taxon-name-part></tp:taxon-name>).</article-title> <source>Zoologische Mededelingen</source> <volume>65</volume>(<issue>1</issue>): <fpage>1</fpage>–<lpage>12</lpage>.</mixed-citation></ref><ref id="B51"><mixed-citation xmlns:xlink="http://www.w3.org/1999/xlink" xlink:type="simple">
          <person-group><name name-style="western"><surname>Tan</surname><given-names>SH</given-names></name><name name-style="western"><surname>Ng</surname><given-names>PKL</given-names></name></person-group> (<year>1998</year>) <article-title>Revision of the genus <italic><tp:taxon-name><tp:taxon-name-part taxon-name-part-type="genus">Thelphusula</tp:taxon-name-part></tp:taxon-name></italic> Bott, 1969 (<tp:taxon-name><tp:taxon-name-part taxon-name-part-type="order">Decapoda</tp:taxon-name-part></tp:taxon-name>: <tp:taxon-name><tp:taxon-name-part taxon-name-part-type="infraorder">Brachyura</tp:taxon-name-part></tp:taxon-name>: <tp:taxon-name><tp:taxon-name-part taxon-name-part-type="family">Gecarcinucidae</tp:taxon-name-part></tp:taxon-name>) with description of a new genus and three new species.</article-title> <source>Journal of Crustacean Biology</source> <volume>18</volume>(<issue>4</issue>): <fpage>808</fpage>–<lpage>822</lpage>. <ext-link xlink:type="simple" ext-link-type="doi" xlink:href="10.2307/1549155">https://doi.org/10.2307/1549155</ext-link></mixed-citation></ref><ref id="B33"><mixed-citation xmlns:xlink="http://www.w3.org/1999/xlink" xlink:type="simple">
          <person-group><name name-style="western"><surname>Ng</surname><given-names>PKL</given-names></name><name name-style="western"><surname>Guinot</surname><given-names>D</given-names></name></person-group> (<year>2014</year>) <article-title>A new cavernicolous species of crab of the genus <italic><tp:taxon-name><tp:taxon-name-part taxon-name-part-type="genus">Balssiathelphusa</tp:taxon-name-part></tp:taxon-name></italic> Bott, 1969 (<tp:taxon-name><tp:taxon-name-part taxon-name-part-type="subphylum">Crustacea</tp:taxon-name-part></tp:taxon-name>, <tp:taxon-name><tp:taxon-name-part taxon-name-part-type="infraorder">Brachyura</tp:taxon-name-part></tp:taxon-name>, <tp:taxon-name><tp:taxon-name-part taxon-name-part-type="family">Gecarcinucidae</tp:taxon-name-part></tp:taxon-name>) from eastern Borneo.</article-title> <source>Zoosystema</source> <volume>36</volume>(<issue>3</issue>): <fpage>623</fpage>–<lpage>629</lpage>. <ext-link xlink:type="simple" ext-link-type="doi" xlink:href="10.5252/z2014n3a4">https://doi.org/10.5252/z2014n3a4</ext-link></mixed-citation></ref><ref id="B36"><mixed-citation xmlns:xlink="http://www.w3.org/1999/xlink" xlink:type="simple">
          <person-group><name name-style="western"><surname>Ng</surname><given-names>PKL</given-names></name><name name-style="western"><surname>Grinang</surname><given-names>J</given-names></name></person-group> (<year>2014</year>) <article-title>On a new species of troglobitic crab of the genus <italic><tp:taxon-name><tp:taxon-name-part taxon-name-part-type="genus">Stygothelphusa</tp:taxon-name-part></tp:taxon-name></italic> Ng, 1989, from Sarawak, Malaysia (<tp:taxon-name><tp:taxon-name-part taxon-name-part-type="subphylum">Crustacea</tp:taxon-name-part></tp:taxon-name>: <tp:taxon-name><tp:taxon-name-part taxon-name-part-type="order">Decapoda</tp:taxon-name-part></tp:taxon-name>: <tp:taxon-name><tp:taxon-name-part taxon-name-part-type="infraorder">Brachyura</tp:taxon-name-part></tp:taxon-name>: <tp:taxon-name><tp:taxon-name-part taxon-name-part-type="family">Gecarcinucidae</tp:taxon-name-part></tp:taxon-name>).</article-title> <source>Zootaxa</source> <volume>3774</volume>(<issue>1</issue>): <fpage>90</fpage>–<lpage>96</lpage>. <ext-link xlink:type="simple" ext-link-type="doi" xlink:href="10.11646/zootaxa.3774.1.7">https://doi.org/10.11646/zootaxa.3774.1.7</ext-link></mixed-citation></ref><ref id="B19"><mixed-citation xmlns:xlink="http://www.w3.org/1999/xlink" xlink:type="simple">
          <person-group><name name-style="western"><surname>Ng</surname><given-names>PKL</given-names></name></person-group> (<year>1989a</year>) <article-title>A new cavernicolous freshwater crab, <italic><tp:taxon-name><tp:taxon-name-part taxon-name-part-type="genus">Thelphusula</tp:taxon-name-part> <tp:taxon-name-part taxon-name-part-type="species">styx</tp:taxon-name-part></tp:taxon-name></italic> spec. nov. (<tp:taxon-name><tp:taxon-name-part taxon-name-part-type="subphylum">Crustacea</tp:taxon-name-part></tp:taxon-name>: <tp:taxon-name><tp:taxon-name-part taxon-name-part-type="order">Decapoda</tp:taxon-name-part></tp:taxon-name>: <tp:taxon-name><tp:taxon-name-part taxon-name-part-type="infraorder">Brachyura</tp:taxon-name-part></tp:taxon-name>: <tp:taxon-name><tp:taxon-name-part taxon-name-part-type="family">Gecarcinucidae</tp:taxon-name-part></tp:taxon-name>), from Gunong Mulu, Sarawak, Borneo.</article-title> <source>Zoologische Mededelingen</source> <volume>63</volume>(<issue>6</issue>): <fpage>53</fpage>–<lpage>59</lpage>.</mixed-citation></ref><ref id="B50"><mixed-citation xmlns:xlink="http://www.w3.org/1999/xlink" xlink:type="simple">
          <person-group><name name-style="western"><surname>Tan</surname><given-names>SH</given-names></name><name name-style="western"><surname>Ng</surname><given-names>PKL</given-names></name></person-group> (<year>1997</year>) <article-title>Decapods of the Maliau Basin, Sabah, Malaysia, with description of a new species of <italic><tp:taxon-name><tp:taxon-name-part taxon-name-part-type="genus">Thelphusula</tp:taxon-name-part></tp:taxon-name></italic> (<tp:taxon-name><tp:taxon-name-part taxon-name-part-type="infraorder">Brachyura</tp:taxon-name-part></tp:taxon-name>: <tp:taxon-name><tp:taxon-name-part taxon-name-part-type="family">Gecarcinucidae</tp:taxon-name-part></tp:taxon-name>).</article-title> <source>Journal of Crustacean Biology</source> <volume>17</volume>(<issue>3</issue>): <fpage>555</fpage>–<lpage>561</lpage>. <ext-link xlink:type="simple" ext-link-type="doi" xlink:href="10.2307/1549448">https://doi.org/10.2307/1549448</ext-link></mixed-citation></ref><ref id="B38"><mixed-citation xmlns:xlink="http://www.w3.org/1999/xlink" xlink:type="simple">
          <person-group><name name-style="western"><surname>Ng</surname><given-names>PKL</given-names></name><name name-style="western"><surname>Stuebing</surname><given-names>R</given-names></name></person-group> (<year>1990</year>) <article-title><italic><tp:taxon-name><tp:taxon-name-part taxon-name-part-type="genus">Thelphusula</tp:taxon-name-part> <tp:taxon-name-part taxon-name-part-type="species">dicerophilus</tp:taxon-name-part></tp:taxon-name></italic> sp. nov., a new species of freshwater crab (<tp:taxon-name><tp:taxon-name-part taxon-name-part-type="subphylum">Crustacea</tp:taxon-name-part></tp:taxon-name>: <tp:taxon-name><tp:taxon-name-part taxon-name-part-type="order">Decapoda</tp:taxon-name-part></tp:taxon-name>: <tp:taxon-name><tp:taxon-name-part taxon-name-part-type="infraorder">Brachyura</tp:taxon-name-part></tp:taxon-name>: <tp:taxon-name><tp:taxon-name-part taxon-name-part-type="family">Gecarcinucidae</tp:taxon-name-part></tp:taxon-name>) found in mud wallows of the Sumatran rhinoceros from Sabah, Borneo.</article-title> <source>Indo-Malayan Zoology</source> <volume>6</volume>(<issue>1989</issue>): <fpage>45</fpage>–<lpage>51</lpage></mixed-citation></ref></ref-list></tp:taxon-treatment>
