# Supplementary material for: The freshwater crabs of Danum Valley Conservation Area in Sabah, East Malaysia, with a description of a new species of Thelphusula Bott, 1969 (Crustacea, Brachyura, Gecarcinucidae, Potamidae, Sesarmidae)
Source: Zookeys. 2018 May 28;(760):89–112. doi: 10.3897/zookeys.760.24787 (PMC5986825; doi:10.3897/zookeys.760.24787)
Supplement: XML Treatment for Thelphusula dicerophilus [file zookeys.760.24787-treatment2.xml]

<!DOCTYPE tp:taxon-treatment
  PUBLIC "-//TaxonX//DTD Taxonomic Treatment Publishing DTD v0 20100105//EN" "tax-treatment-NSO.dtd">
<tp:taxon-treatment xmlns:tp="http://www.plazi.org/taxpub"><tp:treatment-meta><kwd-group><label>Taxon classification</label><kwd><named-content xmlns:xlink="http://www.w3.org/1999/xlink" content-type="kingdom">Animalia</named-content></kwd><kwd><named-content xmlns:xlink="http://www.w3.org/1999/xlink" content-type="order">Decapoda</named-content></kwd><kwd><named-content xmlns:xlink="http://www.w3.org/1999/xlink" content-type="family">Gecarcinucidae</named-content></kwd></kwd-group><mixed-citation publication-type="journal"><person-group><name><surname>Ng</surname><given-names>Peter K. L.</given-names></name><name><surname>Ng</surname><given-names>Paul Y. C.</given-names></name></person-group><article-title>The freshwater crabs of Danum Valley Conservation Area in Sabah, East Malaysia, with a description of a new species of <italic><tp:taxon-name><tp:taxon-name-part taxon-name-part-type="genus" reg="Thelphusula">Thelphusula</tp:taxon-name-part></tp:taxon-name></italic> Bott, 1969 (<tp:taxon-name><tp:taxon-name-part taxon-name-part-type="subphylum">Crustacea</tp:taxon-name-part></tp:taxon-name>, <tp:taxon-name><tp:taxon-name-part taxon-name-part-type="infraorder">Brachyura</tp:taxon-name-part></tp:taxon-name>, <tp:taxon-name><tp:taxon-name-part taxon-name-part-type="family">Gecarcinucidae</tp:taxon-name-part></tp:taxon-name>, <tp:taxon-name><tp:taxon-name-part taxon-name-part-type="family">Potamidae</tp:taxon-name-part></tp:taxon-name>, <tp:taxon-name><tp:taxon-name-part taxon-name-part-type="family">Sesarmidae</tp:taxon-name-part></tp:taxon-name>)</article-title><source>Zookeys</source><day>28</day><month>5</month><year>2018</year><volume>2018</volume><issue>760</issue><fpage>89</fpage><lpage>112</lpage><pub-id pub-id-type="doi">10.3897/zookeys.760.24787</pub-id></mixed-citation></tp:treatment-meta><tp:nomenclature><tp:taxon-name>
                <tp:taxon-name-part taxon-name-part-type="genus" reg="Thelphusula">Thelphusula</tp:taxon-name-part>
                <tp:taxon-name-part taxon-name-part-type="species" reg="dicerophilus">dicerophilus</tp:taxon-name-part>
              </tp:taxon-name><tp:taxon-authority>Ng &amp; Stuebing, 1990</tp:taxon-authority><xref ref-type="fig" rid="F6">Figure 6A, B</xref><tp:nomenclature-citation-list><tp:nomenclature-citation><tp:taxon-name>
                    <tp:taxon-name-part taxon-name-part-type="genus" reg="Thelphusula">Thelphusula</tp:taxon-name-part> <tp:taxon-name-part taxon-name-part-type="species" reg="dicerophilus">dicerophilus</tp:taxon-name-part></tp:taxon-name><comment>Ng &amp; Stuebing, 1990: 46, fig. 1, pl. 1; <xref ref-type="bibr" rid="B51">Tan and Ng 1998</xref>: 813, fig. 6C; <xref ref-type="bibr" rid="B34">Ng et al. 2008</xref>: 73.</comment></tp:nomenclature-citation></tp:nomenclature-citation-list></tp:nomenclature><tp:treatment-sec sec-type="material" id="SECID0ENDAG"><title>Material examined.</title><p>Holotype: male (14.0 × 12.0 mm) (<abbrev xmlns:xlink="http://www.w3.org/1999/xlink" content-type="institution" xlink:title="Zoological Reference Collection" id="ABBRID0ETDAG" xlink:type="simple">ZRC</abbrev> 1989.3588), in pitfall trap, adjacent to pool of rhinoceros mud wallow, Danum Valley, Lahad Datu, Sabah, ca. <named-content xmlns:xlink="http://www.w3.org/1999/xlink" content-type="dwc:verbatimCoordinates" xlink:type="simple"><named-content content-type="geo-json" specific-use="{&#34;type&#34;:&#34;Point&#34;,&#34;coordinates&#34;:[117.766667,4.916667]}" id="NCID0E2DAG" xlink:type="simple">4°55'N 117°46'</named-content></named-content>, coll. R. Stuebing, 4 March l988. Paratypes: 1 female (18.3 × 15.0 mm), 2 juveniles (<abbrev xmlns:xlink="http://www.w3.org/1999/xlink" content-type="institution" xlink:title="Zoological Reference Collection" id="ABBRID0EAEAG" xlink:type="simple">ZRC</abbrev> 1989.3592–3594), in pitfall trap, adjacent to pool of rhinoceros mud wallow, Danum Valley, Lahad Datu, Sabah, ca. <named-content xmlns:xlink="http://www.w3.org/1999/xlink" content-type="dwc:verbatimCoordinates" xlink:type="simple"><named-content content-type="geo-json" specific-use="{&#34;type&#34;:&#34;Point&#34;,&#34;coordinates&#34;:[117.766667,4.916667]}" id="NCID0EIEAG" xlink:type="simple">4°55'N 117°46'</named-content></named-content>, coll. R. Stuebing, 1 March 1988; 1 male (18.5 × 15.4 mm) (<abbrev xmlns:xlink="http://www.w3.org/1999/xlink" content-type="institution" xlink:title="Zoological Reference Collection" id="ABBRID0ENEAG" xlink:type="simple">ZRC</abbrev> 1989.3591), in mist net in rhinoceros mud wallow pool, Danum Valley, Lahad Datu, Sabah, ca. <named-content xmlns:xlink="http://www.w3.org/1999/xlink" content-type="dwc:verbatimCoordinates" xlink:type="simple"><named-content content-type="geo-json" specific-use="{&#34;type&#34;:&#34;Point&#34;,&#34;coordinates&#34;:[117.766667,4.916667]}" id="NCID0EVEAG" xlink:type="simple">4°55'N 117°46'</named-content></named-content>, coll. R. Stuebing, 2 March l988; 1 male, 1 female (<abbrev xmlns:xlink="http://www.w3.org/1999/xlink" content-type="institution" xlink:title="Zoological Reference Collection" id="ABBRID0E1EAG" xlink:type="simple">ZRC</abbrev> 1989.3589–3590), in rhinoceros mud wallow pool, Danum Valley, Lahad Datu, Sabah, ca. <named-content xmlns:xlink="http://www.w3.org/1999/xlink" content-type="dwc:verbatimCoordinates" xlink:type="simple"><named-content content-type="geo-json" specific-use="{&#34;type&#34;:&#34;Point&#34;,&#34;coordinates&#34;:[117.766667,4.916667]}" id="NCID0ECFAG" xlink:type="simple">4°55'N 117°46'</named-content></named-content>, coll. R. Stuebing, 2 March l988. Others: 1 female (11.0 × 9.5 mm) (<abbrev xmlns:xlink="http://www.w3.org/1999/xlink" content-type="institution" xlink:title="Zoological Reference Collection" id="ABBRID0EHFAG" xlink:type="simple">ZRC</abbrev> 1997.0138), in pitfall trap, Danum Valley Field Centre, Lahad Datu, Sabah, coll. C. Colón, 14 October 1996; 1 male (16.4 × 13.5 mm) (<abbrev xmlns:xlink="http://www.w3.org/1999/xlink" content-type="institution" xlink:title="Zoological Reference Collection" id="ABBRID0EMFAG" xlink:type="simple">ZRC</abbrev> 1997.0140), in pitfall trap, Danum Valley Field Centre, Lahad Datu, Sabah, coll. C. Colón, 10 October 1996; 1 male (20.0 × 15.8 mm) (<abbrev xmlns:xlink="http://www.w3.org/1999/xlink" content-type="institution" xlink:title="Zoological Reference Collection" id="ABBRID0ERFAG" xlink:type="simple">ZRC</abbrev> 1997.0141), in pitfall trap, Danum Valley Field Centre, Lahad Datu, Sabah, coll. C. Colón, 17 October 1996; 1 male (22.0 × 17.6 mm) (<abbrev xmlns:xlink="http://www.w3.org/1999/xlink" content-type="institution" xlink:title="Zoological Reference Collection" id="ABBRID0EWFAG" xlink:type="simple">ZRC</abbrev> 1997.0142), in pitfall trap, Danum Valley Field Centre, Lahad Datu, Sabah, coll. C. Colón, 19 October 1996; 1 male (10.5 × 9.0 mm), 1 female (17.8 × 14.9 mm) (<abbrev xmlns:xlink="http://www.w3.org/1999/xlink" content-type="institution" xlink:title="Zoological Reference Collection" id="ABBRID0E2FAG" xlink:type="simple">ZRC</abbrev> 2017.1272), in mud and leaves under wooden walk-way, Orchid Trail, Danum Valley Field Centre, Lahad Datu, Sabah, at night, coll. local rangers, 20 July 2017; 1 female (26.1 × 21.3 mm) (<abbrev xmlns:xlink="http://www.w3.org/1999/xlink" content-type="institution" xlink:title="Zoological Reference Collection" id="ABBRID0EAGAG" xlink:type="simple">ZRC</abbrev> 2017.1047), in pool along wooden walkway at night, Orchid Trail, Danum Valley Field Centre, Lahad Datu, Sabah, at night, coll. local rangers, 20 July 2017; 1 female (24.0 × 17.5 mm) (<abbrev xmlns:xlink="http://www.w3.org/1999/xlink" content-type="institution" xlink:title="Zoological Reference Collection" id="ABBRID0EFGAG" xlink:type="simple">ZRC</abbrev> 1997.0139), Kunak, Baturong, Binuang River, Lahad Datu, Sabah, coll. R. Stuebing, 20 March 1989.</p></tp:treatment-sec><tp:treatment-sec sec-type="Colour" id="SECID0EKGAG"><title>Colour.</title><p>In life, the carapace is reddish brown with the ambulatory legs lighter in colour; the chelipeds are orangish red with the fingers pale-yellow (Fig. <xref ref-type="fig" rid="F6">6A, B</xref>).</p></tp:treatment-sec><tp:treatment-sec sec-type="remarks" id="SECID0EUGAG"><title>Remarks.</title><p>The present series of specimens do not change the original description of this species in any way. The species does grow substantially larger than the type series, with the largest specimen here, a female measuring 26.1 × 21.3 mm (<abbrev xmlns:xlink="http://www.w3.org/1999/xlink" content-type="institution" xlink:title="Zoological Reference Collection" id="ABBRID0E1GAG" xlink:type="simple">ZRC</abbrev> 2017.1047).</p><p>The available collection data indicates <italic><tp:taxon-name><tp:taxon-name-part taxon-name-part-type="genus" reg="Thelphusula">T.</tp:taxon-name-part> <tp:taxon-name-part taxon-name-part-type="species" reg="dicerophilus">dicerophilus</tp:taxon-name-part></tp:taxon-name></italic> is a semiterrestrial nocturnal species and forages on the forest floor, usually in wet, swampy areas, digging burrows in the soft substrate; they were often caught in pitfall traps set near these areas (see also <xref ref-type="bibr" rid="B38">Ng and Stuebing 1990</xref>). This contrasts with the more aquatic habits of its congener in Danum Valley, <italic><tp:taxon-name><tp:taxon-name-part taxon-name-part-type="genus" reg="Thelphusula">T.</tp:taxon-name-part> <tp:taxon-name-part taxon-name-part-type="species" reg="capillodigitus">capillodigitus</tp:taxon-name-part></tp:taxon-name></italic> sp. n.</p></tp:treatment-sec><tp:treatment-sec><!--Section generated to contain objects referenced in tp:taxon-treatment.--><fig id="F6" position="float" orientation="portrait"><label>Figure 6.</label><caption><p>
                    <bold>A, B</bold> <italic><tp:taxon-name><tp:taxon-name-part taxon-name-part-type="genus" reg="Thelphusula">Thelphusula</tp:taxon-name-part> <tp:taxon-name-part taxon-name-part-type="species" reg="dicerophilus">dicerophilus</tp:taxon-name-part></tp:taxon-name></italic>, female (26.1 × 21.3 mm) (<abbrev xmlns:xlink="http://www.w3.org/1999/xlink" content-type="institution" xlink:title="Zoological Reference Collection" id="ABBRID0E6QBG" xlink:type="simple">ZRC</abbrev> 2017.1047) (in situ) <bold>C, D</bold> <italic><tp:taxon-name><tp:taxon-name-part taxon-name-part-type="genus" reg="Parathelphusa">Parathelphusa</tp:taxon-name-part> <tp:taxon-name-part taxon-name-part-type="species" reg="valida">valida</tp:taxon-name-part></tp:taxon-name></italic>, male (27.8 × 22.7 mm) (<abbrev xmlns:xlink="http://www.w3.org/1999/xlink" content-type="institution" xlink:title="Zoological Reference Collection" id="ABBRID0ERRBG" xlink:type="simple">ZRC</abbrev> 2017.1269) <bold>E</bold> <italic><tp:taxon-name><tp:taxon-name-part taxon-name-part-type="genus" reg="Terrathelphusa">Terrathelphusa</tp:taxon-name-part> <tp:taxon-name-part taxon-name-part-type="species" reg="secula">secula</tp:taxon-name-part></tp:taxon-name></italic>, holotype male (29.2 × 20.4 mm) (<abbrev xmlns:xlink="http://www.w3.org/1999/xlink" content-type="institution" xlink:title="Zoological Reference Collection" id="ABBRID0EDSBG" xlink:type="simple">ZRC</abbrev> 2018.0297) (preserved colour) <bold>F</bold> <italic><tp:taxon-name><tp:taxon-name-part taxon-name-part-type="genus" reg="Isolapotamon">Isolapotamon</tp:taxon-name-part> <tp:taxon-name-part taxon-name-part-type="species" reg="ingeri">ingeri</tp:taxon-name-part></tp:taxon-name></italic>, male (57.4 × 43.5 mm) (<abbrev xmlns:xlink="http://www.w3.org/1999/xlink" content-type="institution" xlink:title="Zoological Reference Collection" id="ABBRID0EVSBG" xlink:type="simple">ZRC</abbrev> 1997.0799) (preserved colour).</p></caption><graphic xmlns:xlink="http://www.w3.org/1999/xlink" xlink:href="zookeys-760-089-g006.jpg" position="float" orientation="portrait" xlink:type="simple" id="oo_206120.jpg"/></fig></tp:treatment-sec><ref-list><ref id="B51"><mixed-citation xmlns:xlink="http://www.w3.org/1999/xlink" xlink:type="simple">
          <person-group><name name-style="western"><surname>Tan</surname><given-names>SH</given-names></name><name name-style="western"><surname>Ng</surname><given-names>PKL</given-names></name></person-group> (<year>1998</year>) <article-title>Revision of the genus <italic><tp:taxon-name><tp:taxon-name-part taxon-name-part-type="genus">Thelphusula</tp:taxon-name-part></tp:taxon-name></italic> Bott, 1969 (<tp:taxon-name><tp:taxon-name-part taxon-name-part-type="order">Decapoda</tp:taxon-name-part></tp:taxon-name>: <tp:taxon-name><tp:taxon-name-part taxon-name-part-type="infraorder">Brachyura</tp:taxon-name-part></tp:taxon-name>: <tp:taxon-name><tp:taxon-name-part taxon-name-part-type="family">Gecarcinucidae</tp:taxon-name-part></tp:taxon-name>) with description of a new genus and three new species.</article-title> <source>Journal of Crustacean Biology</source> <volume>18</volume>(<issue>4</issue>): <fpage>808</fpage>–<lpage>822</lpage>. <ext-link xlink:type="simple" ext-link-type="doi" xlink:href="10.2307/1549155">https://doi.org/10.2307/1549155</ext-link></mixed-citation></ref><ref id="B34"><mixed-citation xmlns:xlink="http://www.w3.org/1999/xlink" xlink:type="simple">
          <person-group><name name-style="western"><surname>Ng</surname><given-names>PKL</given-names></name><name name-style="western"><surname>Guinot</surname><given-names>D</given-names></name><name name-style="western"><surname>Davie</surname><given-names>PJF</given-names></name></person-group> (<year>2008</year>) <article-title>Systema Brachyurorum: Part I. An annotated checklist of extant brachyuran crabs of the world.</article-title> <source>Raffles Bulletin of Zoology Supplement</source> <volume>17</volume>: <fpage>1</fpage>–<lpage>286</lpage>.</mixed-citation></ref><ref id="B38"><mixed-citation xmlns:xlink="http://www.w3.org/1999/xlink" xlink:type="simple">
          <person-group><name name-style="western"><surname>Ng</surname><given-names>PKL</given-names></name><name name-style="western"><surname>Stuebing</surname><given-names>R</given-names></name></person-group> (<year>1990</year>) <article-title><italic><tp:taxon-name><tp:taxon-name-part taxon-name-part-type="genus">Thelphusula</tp:taxon-name-part> <tp:taxon-name-part taxon-name-part-type="species">dicerophilus</tp:taxon-name-part></tp:taxon-name></italic> sp. nov., a new species of freshwater crab (<tp:taxon-name><tp:taxon-name-part taxon-name-part-type="subphylum">Crustacea</tp:taxon-name-part></tp:taxon-name>: <tp:taxon-name><tp:taxon-name-part taxon-name-part-type="order">Decapoda</tp:taxon-name-part></tp:taxon-name>: <tp:taxon-name><tp:taxon-name-part taxon-name-part-type="infraorder">Brachyura</tp:taxon-name-part></tp:taxon-name>: <tp:taxon-name><tp:taxon-name-part taxon-name-part-type="family">Gecarcinucidae</tp:taxon-name-part></tp:taxon-name>) found in mud wallows of the Sumatran rhinoceros from Sabah, Borneo.</article-title> <source>Indo-Malayan Zoology</source> <volume>6</volume>(<issue>1989</issue>): <fpage>45</fpage>–<lpage>51</lpage></mixed-citation></ref></ref-list></tp:taxon-treatment>
