# Supplementary material for: The freshwater crabs of Danum Valley Conservation Area in Sabah, East Malaysia, with a description of a new species of Thelphusula Bott, 1969 (Crustacea, Brachyura, Gecarcinucidae, Potamidae, Sesarmidae)
Source: Zookeys. 2018 May 28;(760):89–112. doi: 10.3897/zookeys.760.24787 (PMC5986825; doi:10.3897/zookeys.760.24787)
Supplement: XML Treatment for Arachnothelphusa terrapes [file zookeys.760.24787-treatment3.xml]

<!DOCTYPE tp:taxon-treatment
  PUBLIC "-//TaxonX//DTD Taxonomic Treatment Publishing DTD v0 20100105//EN" "tax-treatment-NSO.dtd">
<tp:taxon-treatment xmlns:tp="http://www.plazi.org/taxpub"><tp:treatment-meta><kwd-group><label>Taxon classification</label><kwd><named-content xmlns:xlink="http://www.w3.org/1999/xlink" content-type="kingdom">Animalia</named-content></kwd><kwd><named-content xmlns:xlink="http://www.w3.org/1999/xlink" content-type="order">Decapoda</named-content></kwd><kwd><named-content xmlns:xlink="http://www.w3.org/1999/xlink" content-type="family">Gecarcinucidae</named-content></kwd></kwd-group><mixed-citation publication-type="journal"><person-group><name><surname>Ng</surname><given-names>Peter K. L.</given-names></name><name><surname>Ng</surname><given-names>Paul Y. C.</given-names></name></person-group><article-title>The freshwater crabs of Danum Valley Conservation Area in Sabah, East Malaysia, with a description of a new species of <italic><tp:taxon-name><tp:taxon-name-part taxon-name-part-type="genus" reg="Thelphusula">Thelphusula</tp:taxon-name-part></tp:taxon-name></italic> Bott, 1969 (<tp:taxon-name><tp:taxon-name-part taxon-name-part-type="subphylum">Crustacea</tp:taxon-name-part></tp:taxon-name>, <tp:taxon-name><tp:taxon-name-part taxon-name-part-type="infraorder">Brachyura</tp:taxon-name-part></tp:taxon-name>, <tp:taxon-name><tp:taxon-name-part taxon-name-part-type="family">Gecarcinucidae</tp:taxon-name-part></tp:taxon-name>, <tp:taxon-name><tp:taxon-name-part taxon-name-part-type="family">Potamidae</tp:taxon-name-part></tp:taxon-name>, <tp:taxon-name><tp:taxon-name-part taxon-name-part-type="family">Sesarmidae</tp:taxon-name-part></tp:taxon-name>)</article-title><source>Zookeys</source><day>28</day><month>5</month><year>2018</year><volume>2018</volume><issue>760</issue><fpage>89</fpage><lpage>112</lpage><pub-id pub-id-type="doi">10.3897/zookeys.760.24787</pub-id></mixed-citation></tp:treatment-meta><tp:nomenclature><tp:taxon-name>
                  <tp:taxon-name-part taxon-name-part-type="genus" reg="Arachnothelphusa">Arachnothelphusa</tp:taxon-name-part>
                  <tp:taxon-name-part taxon-name-part-type="species" reg="terrapes">terrapes</tp:taxon-name-part>
                </tp:taxon-name><tp:taxon-authority>Ng, 1991</tp:taxon-authority><xref ref-type="fig" rid="F5">Figure 5</xref><tp:nomenclature-citation-list><tp:nomenclature-citation><tp:taxon-name>
                      <tp:taxon-name-part taxon-name-part-type="genus" reg="Arachnothelphusa">Arachnothelphusa</tp:taxon-name-part> <tp:taxon-name-part taxon-name-part-type="species" reg="terrapes">terrapes</tp:taxon-name-part></tp:taxon-name><comment>Ng, 1991: 8, figs 3–6; <xref ref-type="bibr" rid="B34">Ng et al. 2008</xref>: 69.</comment></tp:nomenclature-citation></tp:nomenclature-citation-list></tp:nomenclature><tp:treatment-sec sec-type="material" id="SECID0EVKAG"><title>Material examined.</title><p>Holotype: male (17.6 × 13.3 mm) (<abbrev xmlns:xlink="http://www.w3.org/1999/xlink" content-type="institution" xlink:title="Zoological Reference Collection" id="ABBRID0E2KAG" xlink:type="simple">ZRC</abbrev> 1992.7918), Danum Valley Field Centre, station 507, in dry stump on ridge, Lahad Datu, Sabah, Borneo, leg. H.K. Voris, 23 October 1990. Paratype: female (25.7 × 18.6 mm) (<abbrev xmlns:xlink="http://www.w3.org/1999/xlink" content-type="institution" xlink:title="Zoological Reference Collection" id="ABBRID0EALAG" xlink:type="simple">ZRC</abbrev> 1992.7919), Danum Valley, Lahad Datu, Sabah, Borneo, leg. S.C. Choy, 21 July 1989. Others: 1 male (30.8 × 20.5 mm), 1 female (30.1 × 20.5 mm, with 26 juvenile crabs) (<abbrev xmlns:xlink="http://www.w3.org/1999/xlink" content-type="institution" xlink:title="Zoological Reference Collection" id="ABBRID0EFLAG" xlink:type="simple">ZRC</abbrev> 2017.1205), from water-filled tree buttress, ca. 35 cm above ground Danum Valley, Lahad Datu, Sabah, Borneo, Malaysia, 20 July 2017.</p></tp:treatment-sec><tp:treatment-sec sec-type="material" id="SECID0EKLAG"><title>Comparative material.</title><p>
                <italic><tp:taxon-name><tp:taxon-name-part taxon-name-part-type="genus" reg="Arachnothelphusa">Arachnothelphusa</tp:taxon-name-part> <tp:taxon-name-part taxon-name-part-type="species" reg="kadamaiana">kadamaiana</tp:taxon-name-part></tp:taxon-name></italic> (Borradaile, 1900): 1 female (23.2 × 17.1 mm) (<abbrev xmlns:xlink="http://www.w3.org/1999/xlink" content-type="institution" xlink:title="Zoological Reference Collection" id="ABBRID0E2LAG" xlink:type="simple">ZRC</abbrev> 2009.0094), Poring, Basin 1A, Sabah, Malaysia, Borneo, coll. R.F. Inger et al., 12 August 1992; 3 males (21.1 × 15.8 mm, 22.8 × 16.5 mm, 25.3 × 18.5 mm) (<abbrev xmlns:xlink="http://www.w3.org/1999/xlink" content-type="institution" xlink:title="Zoological Reference Collection" id="ABBRID0EAMAG" xlink:type="simple">ZRC</abbrev> 2002.0097), Crocker Range, Sabah, <named-content xmlns:xlink="http://www.w3.org/1999/xlink" content-type="dwc:verbatimCoordinates" xlink:type="simple"><named-content content-type="geo-json" specific-use="{&#34;type&#34;:&#34;Point&#34;,&#34;coordinates&#34;:[116.050000,5.450000]}" id="NCID0EIMAG" xlink:type="simple">5°27'N 116°03'E</named-content></named-content>, coll. I. Das, 24 April 2001. <tp:taxon-name><tp:taxon-name-part taxon-name-part-type="genus" reg="Arachnothelphusa">Arachnothelphusa</tp:taxon-name-part> <tp:taxon-name-part taxon-name-part-type="uncertainty-rank">aff.</tp:taxon-name-part> <tp:taxon-name-part taxon-name-part-type="species" reg="kadamaiana">kadamaiana</tp:taxon-name-part></tp:taxon-name>: 1 female (19.0 × 14.2 mm) (<abbrev xmlns:xlink="http://www.w3.org/1999/xlink" content-type="institution" xlink:title="Zoological Reference Collection" id="ABBRID0E1MAG" xlink:type="simple">ZRC</abbrev> 2002.0098), Bako National Park, Sarawak, coll. I. Das and L. Grismer, 27 March 2001. <italic><tp:taxon-name><tp:taxon-name-part taxon-name-part-type="genus" reg="Arachnothelphusa">Arachnothelphusa</tp:taxon-name-part> <tp:taxon-name-part taxon-name-part-type="species" reg="merarapensis">merarapensis</tp:taxon-name-part></tp:taxon-name></italic> Grinang, Pui &amp; Ng, 2015: Holotype male (22.5 × 16.8 mm) (<abbrev xmlns:xlink="http://www.w3.org/1999/xlink" content-type="institution" xlink:title="Zoological Reference Collection" id="ABBRID0EKNAG" xlink:type="simple">ZRC</abbrev> 2016.0297), water-filled tree-hole, ca. 100 cm above ground, steep dipterocarp forest, Merarap Hot Spring Resort, Lawas, northern Sarawak, Malaysia, Borneo, <named-content xmlns:xlink="http://www.w3.org/1999/xlink" content-type="dwc:verbatimCoordinates" xlink:type="simple"><named-content content-type="geo-json" specific-use="{&#34;type&#34;:&#34;Point&#34;,&#34;coordinates&#34;:[115.436139,4.373722]}" id="NCID0ESNAG" xlink:type="simple">4°22'25.4"N, 115°26'10.1"E</named-content></named-content>, 485 m asl, coll. J. Grinang and Y.M. Pui, 31 October 2014.</p></tp:treatment-sec><tp:treatment-sec sec-type="Colour" id="SECID0EXNAG"><title>Colour.</title><p>The live coloration of this species observed in the recent pair of specimens is a uniform dark purple colour on the dorsal surface of the carapace, ambulatory legs and chelipeds, with a pale purple to dull white on the thoracic sternum, pleon and distal portions of the ambulatory legs and cheliped fingers (Fig. <xref ref-type="fig" rid="F5">5B–F</xref>). The dark purple colouration appears considerably darker when the animal is dry, explaining the original paler colour observation by <xref ref-type="bibr" rid="B22">Ng (1991)</xref>.</p><fig id="F5" position="float" orientation="portrait"><label>Figure 5.</label><caption><p>Habitat and life colour of <italic><tp:taxon-name><tp:taxon-name-part taxon-name-part-type="genus" reg="Arachnothelphusa">Arachnothelphusa</tp:taxon-name-part> <tp:taxon-name-part taxon-name-part-type="species" reg="terrapes">terrapes</tp:taxon-name-part></tp:taxon-name></italic>. <bold>A</bold> water-filled tree hole at base of tree in Danum Valley where crab was found <bold>B</bold> water filled tree hole where crabs were hiding <bold>C, D</bold> male (30.8 × 20.5 mm) (<abbrev xmlns:xlink="http://www.w3.org/1999/xlink" content-type="institution" xlink:title="Zoological Reference Collection" id="ABBRID0E5OAG" xlink:type="simple">ZRC</abbrev> 2017.1205) <bold>E, F</bold> female (30.1 × 20.5 mm, with juvenile crabs) (<abbrev xmlns:xlink="http://www.w3.org/1999/xlink" content-type="institution" xlink:title="Zoological Reference Collection" id="ABBRID0EFPAG" xlink:type="simple">ZRC</abbrev> 2017.1205).</p></caption><graphic xmlns:xlink="http://www.w3.org/1999/xlink" xlink:href="zookeys-760-089-g005.jpg" position="float" orientation="portrait" xlink:type="simple" id="oo_206119.jpg"/></fig></tp:treatment-sec><tp:treatment-sec sec-type="remarks" id="SECID0EPPAG"><title>Remarks.</title><p>
                <xref ref-type="bibr" rid="B22">Ng (1991)</xref> established <italic><tp:taxon-name><tp:taxon-name-part taxon-name-part-type="genus" reg="Arachnothelphsua">Arachnothelphsua</tp:taxon-name-part></tp:taxon-name></italic> for several Bornean species previously classified as <italic><tp:taxon-name><tp:taxon-name-part taxon-name-part-type="genus" reg="Thelphusula">Thelphusula</tp:taxon-name-part></tp:taxon-name></italic> Bott, 1969, with <tp:taxon-name><tp:taxon-name-part taxon-name-part-type="genus" reg="Potamon">Potamon</tp:taxon-name-part> (<tp:taxon-name-part taxon-name-part-type="subgenus" reg="Potamon">Potamon</tp:taxon-name-part>) <tp:taxon-name-part taxon-name-part-type="species" reg="melanippe">melanippe</tp:taxon-name-part></tp:taxon-name> De Man, 1899, as the type species. Currently, four other species are recognised: <italic><tp:taxon-name><tp:taxon-name-part taxon-name-part-type="genus" reg="Arachnothelphusa">A.</tp:taxon-name-part> <tp:taxon-name-part taxon-name-part-type="species" reg="kadamaiana">kadamaiana</tp:taxon-name-part></tp:taxon-name></italic> (Borradaile, 1900), <italic><tp:taxon-name><tp:taxon-name-part taxon-name-part-type="genus" reg="Arachnothelphsua">A.</tp:taxon-name-part> <tp:taxon-name-part taxon-name-part-type="species" reg="rhadamanthysi">rhadamanthysi</tp:taxon-name-part></tp:taxon-name></italic> (Ng &amp; Goh, 1987), <italic><tp:taxon-name><tp:taxon-name-part taxon-name-part-type="genus" reg="Arachnothelphsua">A.</tp:taxon-name-part> <tp:taxon-name-part taxon-name-part-type="species" reg="terrapes">terrapes</tp:taxon-name-part></tp:taxon-name></italic> Ng, 1991, and <italic><tp:taxon-name><tp:taxon-name-part taxon-name-part-type="genus" reg="Arachnothelphusa">A.</tp:taxon-name-part> <tp:taxon-name-part taxon-name-part-type="species" reg="merarapensis">merarapensis</tp:taxon-name-part></tp:taxon-name></italic> Grinang, Pui &amp; Ng, 2015, all from northern Borneo. One species originally included by <xref ref-type="bibr" rid="B22">Ng (1991)</xref> in <italic><tp:taxon-name><tp:taxon-name-part taxon-name-part-type="genus" reg="Arachnothelphusa">Arachnothelphusa</tp:taxon-name-part></tp:taxon-name></italic>, <tp:taxon-name><tp:taxon-name-part taxon-name-part-type="genus" reg="Parathelphusa">Parathelphusa</tp:taxon-name-part> (<tp:taxon-name-part taxon-name-part-type="subgenus" reg="Liotelphusa">Liotelphusa</tp:taxon-name-part>) <tp:taxon-name-part taxon-name-part-type="species" reg="nobilii">nobilii</tp:taxon-name-part></tp:taxon-name> Colosi, 1920, was transferred to <italic><tp:taxon-name><tp:taxon-name-part taxon-name-part-type="genus" reg="Stygothelphusa">Stygothelphusa</tp:taxon-name-part></tp:taxon-name></italic> Ng, 1989, by <xref ref-type="bibr" rid="B31">Ng and Álvarez (2000)</xref> (see also <xref ref-type="bibr" rid="B28">Ng 2013</xref>; <xref ref-type="bibr" rid="B36">Ng and Grinang 2014</xref>).</p><p>
                <italic><tp:taxon-name><tp:taxon-name-part taxon-name-part-type="genus" reg="Arachnothelphusa">Arachnothelphusa</tp:taxon-name-part> <tp:taxon-name-part taxon-name-part-type="species" reg="terrapes">terrapes</tp:taxon-name-part></tp:taxon-name></italic> is easily distinguished from congeners by the deep U-shaped sinus separating the truncate external orbital tooth from the epibranchial tooth (<xref ref-type="bibr" rid="B22">Ng 1991</xref>: fig. 3). <italic><tp:taxon-name><tp:taxon-name-part taxon-name-part-type="genus" reg="Arachnothelphusa">Arachnothelphusa</tp:taxon-name-part> <tp:taxon-name-part taxon-name-part-type="species" reg="merarapensis">merarapensis</tp:taxon-name-part></tp:taxon-name></italic> has a superficially similar anterolateral margin except that the two teeth are separated by an obtusely triangular broad cleft instead (<xref ref-type="bibr" rid="B10">Grinang et al. 2015</xref>: fig. 1A, B). Other congeners have the epibranchial tooth separated by a V-shaped notch or the margin is almost entire (De <xref ref-type="bibr" rid="B14">Man 1899</xref>: pl. 9; <xref ref-type="bibr" rid="B32">Ng and Goh 1987</xref>: pl. 3A; <xref ref-type="bibr" rid="B22">Ng 1991</xref>: fig. 1A; <xref ref-type="bibr" rid="B10">Grinang et al. 2015</xref>: fig. 6A).</p><p>The biology of species of <italic><tp:taxon-name><tp:taxon-name-part taxon-name-part-type="genus" reg="Arachnothelphsua">Arachnothelphsua</tp:taxon-name-part></tp:taxon-name></italic> is not well known. All known species are represented by only very few specimens (<xref ref-type="bibr" rid="B22">Ng 1991</xref>) and there is often no accompanying ecological data. <italic><tp:taxon-name><tp:taxon-name-part taxon-name-part-type="genus" reg="Arachnothelphsua">Arachnothelphsua</tp:taxon-name-part> <tp:taxon-name-part taxon-name-part-type="species" reg="melanippe">melanippe</tp:taxon-name-part></tp:taxon-name></italic> and <italic><tp:taxon-name><tp:taxon-name-part taxon-name-part-type="genus" reg="Arachnothelphsua">A.</tp:taxon-name-part> <tp:taxon-name-part taxon-name-part-type="species" reg="kadaimana">kadaimana</tp:taxon-name-part></tp:taxon-name></italic> were both described without any indication of their biology (<xref ref-type="bibr" rid="B14">De Man 1899</xref>; <xref ref-type="bibr" rid="B1">Borradaile 1900</xref>). <xref ref-type="bibr" rid="B10">Grinang et al. (2015)</xref> reported on a female specimen from Poring in Sabah but there was no information on where it was found. In the <abbrev xmlns:xlink="http://www.w3.org/1999/xlink" content-type="institution" xlink:title="Zoological Reference Collection" id="ABBRID0EMWAG" xlink:type="simple">ZRC</abbrev> there are two lots of <italic><tp:taxon-name><tp:taxon-name-part taxon-name-part-type="genus" reg="Arachnothelphsua">A.</tp:taxon-name-part> <tp:taxon-name-part taxon-name-part-type="species" reg="kadaimana">kadaimana</tp:taxon-name-part></tp:taxon-name></italic> (<abbrev xmlns:xlink="http://www.w3.org/1999/xlink" content-type="institution" xlink:title="Zoological Reference Collection" id="ABBRID0E3WAG" xlink:type="simple">ZRC</abbrev> 2009.0094, <abbrev xmlns:xlink="http://www.w3.org/1999/xlink" content-type="institution" xlink:title="Zoological Reference Collection" id="ABBRID0EBXAG" xlink:type="simple">ZRC</abbrev> 2002.0097) from Sabah, also without specific habitat data. A female specimen of <italic><tp:taxon-name><tp:taxon-name-part taxon-name-part-type="genus" reg="Arachnothelphusa">Arachnothelphusa</tp:taxon-name-part></tp:taxon-name></italic>, close to but not conspecific with <italic><tp:taxon-name><tp:taxon-name-part taxon-name-part-type="genus" reg="Arachnothelphsua">A.</tp:taxon-name-part> <tp:taxon-name-part taxon-name-part-type="species" reg="kadaimana">kadaimana</tp:taxon-name-part></tp:taxon-name></italic> (<abbrev xmlns:xlink="http://www.w3.org/1999/xlink" content-type="institution" xlink:title="Zoological Reference Collection" id="ABBRID0EYXAG" xlink:type="simple">ZRC</abbrev> 2002.0098) from Bako National Park in Sarawak was collected from a tree trunk (I. Das, per. comm.). <italic><tp:taxon-name><tp:taxon-name-part taxon-name-part-type="genus" reg="Arachnothelphsua">Arachnothelphsua</tp:taxon-name-part> <tp:taxon-name-part taxon-name-part-type="species" reg="terrapes">terrapes</tp:taxon-name-part></tp:taxon-name></italic> was found low on shrubs (<xref ref-type="bibr" rid="B22">Ng 1991</xref>) while <italic><tp:taxon-name><tp:taxon-name-part taxon-name-part-type="genus" reg="Arachnothelphsua">A.</tp:taxon-name-part> <tp:taxon-name-part taxon-name-part-type="species" reg="rhadamanthysi">rhadamanthysi</tp:taxon-name-part></tp:taxon-name></italic> was collected on a stalagmite wall inside a cave (<xref ref-type="bibr" rid="B32">Ng and Goh 1987</xref>). The most detailed account so far was that by <xref ref-type="bibr" rid="B10">Grinang et al. (2015)</xref> for <italic><tp:taxon-name><tp:taxon-name-part taxon-name-part-type="genus" reg="Arachnothelphusa">A.</tp:taxon-name-part> <tp:taxon-name-part taxon-name-part-type="species" reg="merarapensis">merarapensis</tp:taxon-name-part></tp:taxon-name></italic> from Merarap Hot Springs in Sarawak, who obtained the species from low tree holes approx. 150 cm from the ground. It is not known if the crabs live in phytotelms higher up on the forest trees. <italic><tp:taxon-name><tp:taxon-name-part taxon-name-part-type="genus" reg="Arachnothelphsua">Arachnothelphsua</tp:taxon-name-part> <tp:taxon-name-part taxon-name-part-type="species" reg="rhadamanthysi">rhadamanthysi</tp:taxon-name-part></tp:taxon-name></italic> has since been photographed by naturalists in the forested area outside Gomantong caves where it was first found, suggesting it is only a facultative cave dweller (<xref ref-type="bibr" rid="B4">Christensen 2015</xref>).</p><p>
                <italic><tp:taxon-name><tp:taxon-name-part taxon-name-part-type="genus" reg="Arachnothelphusa">Arachnothelphusa</tp:taxon-name-part> <tp:taxon-name-part taxon-name-part-type="species" reg="terrapes">terrapes</tp:taxon-name-part></tp:taxon-name></italic> was described from a pair of specimens, the first, a female collected in 1989 which moulted shortly after capture and died, leaving both the animal and exuvium in poor condition. The male holotype was collected a year later from a dry tree stump, with the live coloration being a deep reddish brown on dorsal surfaces, chelipeds and legs (<xref ref-type="bibr" rid="B22">Ng 1991</xref>: 11). In view of the present observations of this species as a tree hole specialist, it is likely the holotype male was only taking temporary refuge in the tree stump when it was found.</p><p>Two individuals of <italic><tp:taxon-name><tp:taxon-name-part taxon-name-part-type="genus" reg="Arachnothelphsua">A.</tp:taxon-name-part> <tp:taxon-name-part taxon-name-part-type="species" reg="terrapes">terrapes</tp:taxon-name-part></tp:taxon-name></italic> were observed at 0030 hours in Danum Valley, less than 50 m apart. The first, a large adult male was observed at the edge of a water-filled hole on a tree buttress, roughly 35 cm above the ground (Fig. <xref ref-type="fig" rid="F5">5A</xref>). A second, a female carrying newly hatched young under its pleon, was found inside a water filled tree hole approx. 150 cm above ground (Fig. <xref ref-type="fig" rid="F5">5F</xref>). This species is nocturnal and highly sensitive to light, swiftly retreating into their holes when disturbed. Additional observations by other naturalists who have photographed this species in Danum Valley suggest it is always found on trees and never on the forest floor itself (unpublished data). It is clear that <italic><tp:taxon-name><tp:taxon-name-part taxon-name-part-type="genus" reg="Arachnothelphsua">A.</tp:taxon-name-part> <tp:taxon-name-part taxon-name-part-type="species" reg="terrapes">terrapes</tp:taxon-name-part></tp:taxon-name></italic> is a true phytotelm species and predominantly arboreal in nature, living exclusively in tree-holes; although they will move in search of other tree holes if the one they are residing begins to dry up or when searching for a mate. All specimens have been observed on the lower parts of trees and it is not known if they climb much higher up. All specimens recorded so far have been solitary. The present observation of an adult female carrying young (Fig. <xref ref-type="fig" rid="F5">5F</xref>) is notable and confirms the species breeds in the phytotelm.</p><p>The biology of obligate arboreal crabs has been discussed at length by <xref ref-type="bibr" rid="B48">Sivasothi et al. (1993)</xref>, <xref ref-type="bibr" rid="B47">Sivasothi (2000)</xref>, <xref ref-type="bibr" rid="B5">Cumberlidge et al. (2005)</xref>, <xref ref-type="bibr" rid="B7">Fratini et al. (2005)</xref>, <xref ref-type="bibr" rid="B10">Grinang et al. (2015)</xref>, <xref ref-type="bibr" rid="B37">Ng et al. (2015)</xref>, <xref ref-type="bibr" rid="B52">Wehrtmann et al. (2016)</xref> and <xref ref-type="bibr" rid="B13">Kumar et al. (2017)</xref>. While most are primary freshwater crabs (sensu <xref ref-type="bibr" rid="B53">Yeo et al. 2014</xref>) of the families <tp:taxon-name><tp:taxon-name-part taxon-name-part-type="family">Potamidae</tp:taxon-name-part></tp:taxon-name> and <tp:taxon-name><tp:taxon-name-part taxon-name-part-type="family">Gecarcinucidae</tp:taxon-name-part></tp:taxon-name>, members of two South East and East Asian sesarmid genera, <italic><tp:taxon-name><tp:taxon-name-part taxon-name-part-type="genus" reg="Geosesarma">Geosesarma</tp:taxon-name-part></tp:taxon-name></italic> De Man, 1892, and <italic><tp:taxon-name><tp:taxon-name-part taxon-name-part-type="genus" reg="Scandarma">Scandarma</tp:taxon-name-part></tp:taxon-name></italic> Schubart, Liu &amp; Cuesta, 2003, are primarily arboreal in habits (see <xref ref-type="bibr" rid="B44">Schubart et al. 2003</xref>; <xref ref-type="bibr" rid="B17">Naruse and Ng 2007</xref>; <xref ref-type="bibr" rid="B30">Ng 2017</xref>). There are of course some species of freshwater crabs that occasionally climb trees and use phytotelms but can also be found on the forest floor or nearby streams, and thus are not obligate arboreal species. In Asia, <italic><tp:taxon-name><tp:taxon-name-part taxon-name-part-type="genus" reg="Sundathelphusa">Sundathelphusa</tp:taxon-name-part> <tp:taxon-name-part taxon-name-part-type="species" reg="celer">celer</tp:taxon-name-part></tp:taxon-name></italic> (Ng, 1991) (<tp:taxon-name><tp:taxon-name-part taxon-name-part-type="family">Gecarcinucidae</tp:taxon-name-part></tp:taxon-name>), from the Philippines was collected in a tree hollow above ground, but it is not certain if it is a wholly arboreal species (<xref ref-type="bibr" rid="B27">Ng 2010</xref>). <italic><tp:taxon-name><tp:taxon-name-part taxon-name-part-type="genus" reg="Perbrinckia">Perbrinckia</tp:taxon-name-part> <tp:taxon-name-part taxon-name-part-type="species" reg="scansor">scansor</tp:taxon-name-part></tp:taxon-name></italic> (Ng, 1995) from Sri Lanka has also been noted to have arboreal tendencies but is clearly a terrestrial species that occasionally climbs trees (<xref ref-type="bibr" rid="B24">Ng 1995</xref>: 183; <xref ref-type="bibr" rid="B42">Ng and Tay 2001</xref>: 148–149). In Hainan, China, some species of <italic><tp:taxon-name><tp:taxon-name-part taxon-name-part-type="genus" reg="Neotiwaripotamon">Neotiwaripotamon</tp:taxon-name-part></tp:taxon-name></italic> Dai &amp; Naiyanetr, 1994, are known to be primarily arboreal (unpublished data; <xref ref-type="bibr" rid="B46">Shih 2008</xref>). In India, the only known true arboreal phytotelm species is the recently described <italic><tp:taxon-name><tp:taxon-name-part taxon-name-part-type="genus" reg="Kani">Kani</tp:taxon-name-part> <tp:taxon-name-part taxon-name-part-type="species" reg="maranjandu">maranjandu</tp:taxon-name-part></tp:taxon-name></italic> Kumar, Raj &amp; Ng, 2017.</p></tp:treatment-sec><ref-list><ref id="B34"><mixed-citation xmlns:xlink="http://www.w3.org/1999/xlink" xlink:type="simple">
          <person-group><name name-style="western"><surname>Ng</surname><given-names>PKL</given-names></name><name name-style="western"><surname>Guinot</surname><given-names>D</given-names></name><name name-style="western"><surname>Davie</surname><given-names>PJF</given-names></name></person-group> (<year>2008</year>) <article-title>Systema Brachyurorum: Part I. An annotated checklist of extant brachyuran crabs of the world.</article-title> <source>Raffles Bulletin of Zoology Supplement</source> <volume>17</volume>: <fpage>1</fpage>–<lpage>286</lpage>.</mixed-citation></ref><ref id="B22"><mixed-citation xmlns:xlink="http://www.w3.org/1999/xlink" xlink:type="simple">
          <person-group><name name-style="western"><surname>Ng</surname><given-names>PKL</given-names></name></person-group> (<year>1991</year>) <article-title>Bornean freshwater crabs of the genus <italic><tp:taxon-name><tp:taxon-name-part taxon-name-part-type="genus">Arachnothelphusa</tp:taxon-name-part></tp:taxon-name></italic> gen. nov. (<tp:taxon-name><tp:taxon-name-part taxon-name-part-type="subphylum">Crustacea</tp:taxon-name-part></tp:taxon-name>: <tp:taxon-name><tp:taxon-name-part taxon-name-part-type="order">Decapoda</tp:taxon-name-part></tp:taxon-name>: <tp:taxon-name><tp:taxon-name-part taxon-name-part-type="infraorder">Brachyura</tp:taxon-name-part></tp:taxon-name>: <tp:taxon-name><tp:taxon-name-part taxon-name-part-type="family">Gecarcinucidae</tp:taxon-name-part></tp:taxon-name>).</article-title> <source>Zoologische Mededelingen</source> <volume>65</volume>(<issue>1</issue>): <fpage>1</fpage>–<lpage>12</lpage>.</mixed-citation></ref><ref id="B31"><mixed-citation xmlns:xlink="http://www.w3.org/1999/xlink" xlink:type="simple">
          <person-group><name name-style="western"><surname>Ng</surname><given-names>PKL</given-names></name><name name-style="western"><surname>Álvarez</surname><given-names>F</given-names></name></person-group> (<year>2000</year>) <italic><tp:taxon-name><tp:taxon-name-part taxon-name-part-type="genus">Villalobosus</tp:taxon-name-part></tp:taxon-name></italic>, a replacement name for <italic><tp:taxon-name><tp:taxon-name-part taxon-name-part-type="genus">Stygothelphusa</tp:taxon-name-part></tp:taxon-name></italic> Álvarez and Villalobos, 1991 (<tp:taxon-name><tp:taxon-name-part taxon-name-part-type="subphylum">Crustacea</tp:taxon-name-part></tp:taxon-name>: <tp:taxon-name><tp:taxon-name-part taxon-name-part-type="infraorder">Brachyura</tp:taxon-name-part></tp:taxon-name>: <tp:taxon-name><tp:taxon-name-part taxon-name-part-type="family">Pseudothelphusidae</tp:taxon-name-part></tp:taxon-name>), preoccupied by <italic><tp:taxon-name><tp:taxon-name-part taxon-name-part-type="genus">Stygothelphusa</tp:taxon-name-part></tp:taxon-name></italic> Ng, 1989 (<tp:taxon-name><tp:taxon-name-part taxon-name-part-type="subphylum">Crustacea</tp:taxon-name-part></tp:taxon-name>: <tp:taxon-name><tp:taxon-name-part taxon-name-part-type="infraorder">Brachyura</tp:taxon-name-part></tp:taxon-name>: <tp:taxon-name><tp:taxon-name-part taxon-name-part-type="family">Gecarcinucidae</tp:taxon-name-part></tp:taxon-name>). Raffles Bulletin of Zoology 48(2): 337.</mixed-citation></ref><ref id="B28"><mixed-citation xmlns:xlink="http://www.w3.org/1999/xlink" xlink:type="simple">
          <person-group><name name-style="western"><surname>Ng</surname><given-names>PKL</given-names></name></person-group> (<year>2013</year>) <article-title><italic><tp:taxon-name><tp:taxon-name-part taxon-name-part-type="genus">Stygothelphusa</tp:taxon-name-part> <tp:taxon-name-part taxon-name-part-type="species">cranbrooki</tp:taxon-name-part></tp:taxon-name></italic>, a new species of cave crab from Gua Sireh, Sarawak, Malaysia (<tp:taxon-name><tp:taxon-name-part taxon-name-part-type="subphylum">Crustacea</tp:taxon-name-part></tp:taxon-name>: <tp:taxon-name><tp:taxon-name-part taxon-name-part-type="order">Decapoda</tp:taxon-name-part></tp:taxon-name>: <tp:taxon-name><tp:taxon-name-part taxon-name-part-type="infraorder">Brachyura</tp:taxon-name-part></tp:taxon-name>: <tp:taxon-name><tp:taxon-name-part taxon-name-part-type="family">Gecarcinucidae</tp:taxon-name-part></tp:taxon-name>).</article-title> <source>Raffles Bulletin of Zoology Supplement</source> <volume>29</volume>: <fpage>91</fpage>–<lpage>97</lpage>.</mixed-citation></ref><ref id="B36"><mixed-citation xmlns:xlink="http://www.w3.org/1999/xlink" xlink:type="simple">
          <person-group><name name-style="western"><surname>Ng</surname><given-names>PKL</given-names></name><name name-style="western"><surname>Grinang</surname><given-names>J</given-names></name></person-group> (<year>2014</year>) <article-title>On a new species of troglobitic crab of the genus <italic><tp:taxon-name><tp:taxon-name-part taxon-name-part-type="genus">Stygothelphusa</tp:taxon-name-part></tp:taxon-name></italic> Ng, 1989, from Sarawak, Malaysia (<tp:taxon-name><tp:taxon-name-part taxon-name-part-type="subphylum">Crustacea</tp:taxon-name-part></tp:taxon-name>: <tp:taxon-name><tp:taxon-name-part taxon-name-part-type="order">Decapoda</tp:taxon-name-part></tp:taxon-name>: <tp:taxon-name><tp:taxon-name-part taxon-name-part-type="infraorder">Brachyura</tp:taxon-name-part></tp:taxon-name>: <tp:taxon-name><tp:taxon-name-part taxon-name-part-type="family">Gecarcinucidae</tp:taxon-name-part></tp:taxon-name>).</article-title> <source>Zootaxa</source> <volume>3774</volume>(<issue>1</issue>): <fpage>90</fpage>–<lpage>96</lpage>. <ext-link xlink:type="simple" ext-link-type="doi" xlink:href="10.11646/zootaxa.3774.1.7">https://doi.org/10.11646/zootaxa.3774.1.7</ext-link></mixed-citation></ref><ref id="B10"><mixed-citation xmlns:xlink="http://www.w3.org/1999/xlink" xlink:type="simple">
          <person-group><name name-style="western"><surname>Grinang</surname><given-names>J</given-names></name><name name-style="western"><surname>Pui</surname><given-names>YM</given-names></name><name name-style="western"><surname>Ng</surname><given-names>PKL</given-names></name></person-group> (<year>2015</year>) <article-title>A new species of tree-hole dwelling crab of the genus <italic><tp:taxon-name><tp:taxon-name-part taxon-name-part-type="genus">Arachnothelphusa</tp:taxon-name-part></tp:taxon-name></italic> Ng, 1991 (<tp:taxon-name><tp:taxon-name-part taxon-name-part-type="subphylum">Crustacea</tp:taxon-name-part></tp:taxon-name>: <tp:taxon-name><tp:taxon-name-part taxon-name-part-type="order">Decapoda</tp:taxon-name-part></tp:taxon-name>: <tp:taxon-name><tp:taxon-name-part taxon-name-part-type="infraorder">Brachyura</tp:taxon-name-part></tp:taxon-name>: <tp:taxon-name><tp:taxon-name-part taxon-name-part-type="family">Gecarcinucidae</tp:taxon-name-part></tp:taxon-name>) from northern Sarawak, Malaysia, Borneo.</article-title> <source>Raffles Bulletin of Zoology</source> <volume>63</volume>: <fpage>454</fpage>–<lpage>460</lpage>.</mixed-citation></ref><ref id="B14"><mixed-citation xmlns:xlink="http://www.w3.org/1999/xlink" xlink:type="simple">
          <person-group><name name-style="western"><surname>Man</surname><given-names>JG De</given-names></name></person-group> (<year>1899</year>) <article-title>Zoological Results of the Dutch Expedition to Central Borneo. The <tp:taxon-name><tp:taxon-name-part taxon-name-part-type="subphylum">Crustacea</tp:taxon-name-part></tp:taxon-name>. Part II, <tp:taxon-name><tp:taxon-name-part taxon-name-part-type="infraorder">Brachyura</tp:taxon-name-part></tp:taxon-name>.</article-title> <source>Notes Leyden Museum</source> <volume>21</volume>: <fpage>53</fpage>–<lpage>144</lpage>.</mixed-citation></ref><ref id="B32"><mixed-citation xmlns:xlink="http://www.w3.org/1999/xlink" xlink:type="simple">
          <person-group><name name-style="western"><surname>Ng</surname><given-names>PKL</given-names></name><name name-style="western"><surname>Goh</surname><given-names>R</given-names></name></person-group> (<year>1987</year>) <article-title>Cavernicolous freshwater crabs (<tp:taxon-name><tp:taxon-name-part taxon-name-part-type="subphylum">Crustacea</tp:taxon-name-part></tp:taxon-name> <tp:taxon-name><tp:taxon-name-part taxon-name-part-type="order">Decapoda</tp:taxon-name-part></tp:taxon-name>, <tp:taxon-name><tp:taxon-name-part taxon-name-part-type="infraorder">Brachyura</tp:taxon-name-part></tp:taxon-name>) from Sabah, Borneo.</article-title> <source>Stygologia</source> <volume>3</volume>(<issue>4</issue>): <fpage>313</fpage>–<lpage>330</lpage>.</mixed-citation></ref><ref id="B1"><mixed-citation xmlns:xlink="http://www.w3.org/1999/xlink" xlink:type="simple">
          <person-group><name name-style="western"><surname>Borradaile</surname><given-names>LA</given-names></name></person-group> (<year>1900</year>) <article-title>On a small collection of decapod crustaceans from freshwater in North Borneo.</article-title> <source>Proceedings of the Zoological Society of London</source> <volume>1900</volume>: <fpage>93</fpage>–<lpage>95</lpage>. <ext-link xlink:type="simple" ext-link-type="doi" xlink:href="10.1111/j.1096-3642.1890.tb01706.x">https://doi.org/10.1111/j.1096-3642.1890.tb01706.x</ext-link></mixed-citation></ref><ref id="B4"><mixed-citation xmlns:xlink="http://www.w3.org/1999/xlink" xlink:type="simple">
          <person-group><name name-style="western"><surname>Christensen</surname><given-names>K</given-names></name></person-group> (<year>2015</year>) Borneo caving. <ext-link xlink:type="simple" ext-link-type="uri" xlink:href="http://www.tropicalbats.com/tropicalbats-blog/borneo-caving1">http://www.tropicalbats.com/tropicalbats-blog/borneo-caving1</ext-link></mixed-citation></ref><ref id="B48"><mixed-citation xmlns:xlink="http://www.w3.org/1999/xlink" xlink:type="simple">
          <person-group><name name-style="western"><surname>Sivasothi</surname><given-names>N</given-names></name><name name-style="western"><surname>Murphy</surname><given-names>DH</given-names></name><name name-style="western"><surname>Ng</surname><given-names>PKL</given-names></name></person-group> (<year>1993</year>) <article-title>Treeclimbing and herbivory of crabs in the Singapore mangroves.</article-title> In: <person-group><name name-style="western"><surname>Sasekumar</surname><given-names>A</given-names></name></person-group> (<role>Ed.</role>) <issue-title>Mangrove Fisheries and Connections.</issue-title> <source><tp:taxon-name>ASEANAustralia</tp:taxon-name> Marine Science Project: Living Resources (Malaysia), Kuala Lumpur</source>, <fpage>220</fpage>–<lpage>237</lpage>.</mixed-citation></ref><ref id="B47"><mixed-citation xmlns:xlink="http://www.w3.org/1999/xlink" xlink:type="simple">
          <person-group><name name-style="western"><surname>Sivasothi</surname><given-names>N</given-names></name></person-group> (<year>2000</year>) <article-title>Niche preferences of tree-climbing crabs in Singapore mangroves.</article-title> <source>Crustaceana</source> <volume>73</volume>: <fpage>25</fpage>–<lpage>38</lpage>. <ext-link xlink:type="simple" ext-link-type="doi" xlink:href="10.1163/156854000504093">https://doi.org/10.1163/156854000504093</ext-link></mixed-citation></ref><ref id="B5"><mixed-citation xmlns:xlink="http://www.w3.org/1999/xlink" xlink:type="simple">
          <person-group><name name-style="western"><surname>Cumberlidge</surname><given-names>N</given-names></name><name name-style="western"><surname>Fenolio</surname><given-names>DB</given-names></name><name name-style="western"><surname>Walvoord</surname><given-names>ME</given-names></name><name name-style="western"><surname>Stout</surname><given-names>J</given-names></name></person-group> (<year>2005</year>) <article-title>Tree-climbing crabs (<tp:taxon-name><tp:taxon-name-part taxon-name-part-type="family">Potamonautidae</tp:taxon-name-part></tp:taxon-name> and <tp:taxon-name><tp:taxon-name-part taxon-name-part-type="family">Sesarmidae</tp:taxon-name-part></tp:taxon-name>) from phytotelmic microhabitats in rainforest canopy in Madagascar.</article-title> <source>Journal of Crustacean Biology</source> <volume>25</volume>: <fpage>302</fpage>–<lpage>308</lpage>. <ext-link xlink:type="simple" ext-link-type="doi" xlink:href="10.1651/C-2532">https://doi.org/10.1651/C-2532</ext-link></mixed-citation></ref><ref id="B7"><mixed-citation xmlns:xlink="http://www.w3.org/1999/xlink" xlink:type="simple">
          <person-group><name name-style="western"><surname>Fratini</surname><given-names>S</given-names></name><name name-style="western"><surname>Vannini</surname><given-names>M</given-names></name><name name-style="western"><surname>Cannicci</surname><given-names>S</given-names></name><name name-style="western"><surname>Schubart</surname><given-names>CD</given-names></name></person-group> (<year>2005</year>) <article-title>Tree-climbing mangrove crabs: a case of convergent evolution.</article-title> <source>Evolutionary Ecology Research</source> <volume>7</volume>: <fpage>219</fpage>–<lpage>233</lpage>.</mixed-citation></ref><ref id="B37"><mixed-citation xmlns:xlink="http://www.w3.org/1999/xlink" xlink:type="simple">
          <person-group><name name-style="western"><surname>Ng</surname><given-names>PKL</given-names></name><name name-style="western"><surname>Lee</surname><given-names>BY</given-names></name><name name-style="western"><surname>Tan</surname><given-names>HH</given-names></name></person-group> (<year>2015</year>) <article-title>Observations on the taxonomy and ecology of <italic><tp:taxon-name><tp:taxon-name-part taxon-name-part-type="genus">Labuanium</tp:taxon-name-part> <tp:taxon-name-part taxon-name-part-type="species">politum</tp:taxon-name-part></tp:taxon-name></italic> (De Man, 1887) (<tp:taxon-name><tp:taxon-name-part taxon-name-part-type="subphylum">Crustacea</tp:taxon-name-part></tp:taxon-name>: <tp:taxon-name><tp:taxon-name-part taxon-name-part-type="order">Decapoda</tp:taxon-name-part></tp:taxon-name>: <tp:taxon-name><tp:taxon-name-part taxon-name-part-type="family">Sesarmidae</tp:taxon-name-part></tp:taxon-name>), an obligate arboreal crab on the nipah palm, <italic><tp:taxon-name><tp:taxon-name-part taxon-name-part-type="genus">Nypa</tp:taxon-name-part> <tp:taxon-name-part taxon-name-part-type="species">fructicans</tp:taxon-name-part></tp:taxon-name></italic> (<tp:taxon-name><tp:taxon-name-part taxon-name-part-type="order">Arecales</tp:taxon-name-part></tp:taxon-name>: <tp:taxon-name><tp:taxon-name-part taxon-name-part-type="family">Arecaceae</tp:taxon-name-part></tp:taxon-name>).</article-title> <source>Raffles Bulletin of Zoology Supplement</source> <volume>31</volume>: <fpage>216</fpage>–<lpage>225</lpage>.</mixed-citation></ref><ref id="B52"><mixed-citation xmlns:xlink="http://www.w3.org/1999/xlink" xlink:type="simple">
          <person-group><name name-style="western"><surname>Wehrtmann</surname><given-names>IS</given-names></name><name name-style="western"><surname>Magalhães</surname><given-names>C</given-names></name><name name-style="western"><surname>Bello-González</surname><given-names>OC</given-names></name></person-group> (<year>2016</year>) <article-title>First confirmed report of a primary freshwater crab (<tp:taxon-name><tp:taxon-name-part taxon-name-part-type="infraorder">Brachyura</tp:taxon-name-part></tp:taxon-name>: <tp:taxon-name><tp:taxon-name-part taxon-name-part-type="family">Pseudothelphusidae</tp:taxon-name-part></tp:taxon-name>) associated with bromeliads in the Neotropics.</article-title> <source>Journal of Crustacean Biology</source> <volume>36</volume>(<issue>3</issue>): <fpage>303</fpage>–<lpage>309</lpage>. <ext-link xlink:type="simple" ext-link-type="doi" xlink:href="10.1163/1937240X-00002429">https://doi.org/10.1163/1937240X-00002429</ext-link></mixed-citation></ref><ref id="B13"><mixed-citation xmlns:xlink="http://www.w3.org/1999/xlink" xlink:type="simple">
          <person-group><name name-style="western"><surname>Kumar</surname><given-names>AB</given-names></name><name name-style="western"><surname>Raj</surname><given-names>S</given-names></name><name name-style="western"><surname>Ng</surname><given-names>PKL</given-names></name></person-group> (<year>2017</year>) <article-title>Description of a new genus and new species of a completely arboreal crab (<tp:taxon-name><tp:taxon-name-part taxon-name-part-type="order">Decapoda</tp:taxon-name-part></tp:taxon-name>: <tp:taxon-name><tp:taxon-name-part taxon-name-part-type="infraorder">Brachyura</tp:taxon-name-part></tp:taxon-name>: <tp:taxon-name><tp:taxon-name-part taxon-name-part-type="family">Gecarcinucidae</tp:taxon-name-part></tp:taxon-name>) from the Western Ghats in India, with notes on the ecology of arboreal crabs.</article-title> <source>Journal of Crustacean Biology</source> <volume>37</volume>(<issue>2</issue>): <fpage>157</fpage>–<lpage>167</lpage>. <ext-link xlink:type="simple" ext-link-type="doi" xlink:href="10.1093/jcbiol/rux012">https://doi.org/10.1093/jcbiol/rux012</ext-link></mixed-citation></ref><ref id="B53"><mixed-citation xmlns:xlink="http://www.w3.org/1999/xlink" xlink:type="simple">
          <person-group><name name-style="western"><surname>Yeo</surname><given-names>DCJ</given-names></name><name name-style="western"><surname>Cumberlidge</surname><given-names>N</given-names></name><name name-style="western"><surname>Klaus</surname><given-names>S</given-names></name></person-group> (<year>2014</year>) <article-title>Preface-Freshwater Decapod Biology in the 21<sup>st</sup> Century.</article-title> In: <person-group><name name-style="western"><surname>Yeo</surname><given-names>DCJ</given-names></name><name name-style="western"><surname>Cumberlidge</surname><given-names>N</given-names></name><name name-style="western"><surname>Klaus</surname><given-names>S</given-names></name></person-group> (<role>Eds</role>) <issue-title>Advances in freshwater decapod systematics and biology.</issue-title> <source>Crustaceana Monographs</source> <volume>19</volume>: <fpage>1</fpage>–<lpage>6</lpage>. <ext-link xlink:type="simple" ext-link-type="doi" xlink:href="10.1163/9789004207615_002">https://doi.org/10.1163/9789004207615_002</ext-link></mixed-citation></ref><ref id="B44"><mixed-citation xmlns:xlink="http://www.w3.org/1999/xlink" xlink:type="simple">
          <person-group><name name-style="western"><surname>Schubart</surname><given-names>CD</given-names></name><name name-style="western"><surname>Liu</surname><given-names>H-C</given-names></name><name name-style="western"><surname>Cuesta</surname><given-names>JA</given-names></name></person-group> (<year>2003</year>) <article-title>A new genus and species of tree-climbing crab (<tp:taxon-name><tp:taxon-name-part taxon-name-part-type="subphylum">Crustacea</tp:taxon-name-part></tp:taxon-name>: <tp:taxon-name><tp:taxon-name-part taxon-name-part-type="infraorder">Brachyura</tp:taxon-name-part></tp:taxon-name>: <tp:taxon-name><tp:taxon-name-part taxon-name-part-type="family">Sesarmidae</tp:taxon-name-part></tp:taxon-name>) from Taiwan with notes on its ecology and larval morphology.</article-title> <source>Raffles Bulletin of Zoology</source> <volume>51</volume>(<issue>1</issue>): <fpage>49</fpage>–<lpage>59</lpage>.</mixed-citation></ref><ref id="B17"><mixed-citation xmlns:xlink="http://www.w3.org/1999/xlink" xlink:type="simple">
          <person-group><name name-style="western"><surname>Naruse</surname><given-names>T</given-names></name><name name-style="western"><surname>Ng</surname><given-names>PKL</given-names></name></person-group> (<year>2007</year>) <article-title><italic><tp:taxon-name><tp:taxon-name-part taxon-name-part-type="genus">Scandarma</tp:taxon-name-part> <tp:taxon-name-part taxon-name-part-type="species">splendidum</tp:taxon-name-part></tp:taxon-name></italic>, a new species of tree-climbing crab (<tp:taxon-name><tp:taxon-name-part taxon-name-part-type="order">Decapoda</tp:taxon-name-part></tp:taxon-name>: <tp:taxon-name><tp:taxon-name-part taxon-name-part-type="infraorder">Brachyura</tp:taxon-name-part></tp:taxon-name>: <tp:taxon-name><tp:taxon-name-part taxon-name-part-type="family">Sesarmidae</tp:taxon-name-part></tp:taxon-name>) from Sarawak, Malaysia, Borneo.</article-title> <source>Raffles Bulletin of Zoology</source> <volume>55</volume>(<issue>2</issue>): <fpage>337</fpage>–<lpage>341</lpage>.</mixed-citation></ref><ref id="B30"><mixed-citation xmlns:xlink="http://www.w3.org/1999/xlink" xlink:type="simple">
          <person-group><name name-style="western"><surname>Ng</surname><given-names>PKL</given-names></name></person-group> (<year>2017</year>) <article-title>On the identities of the highland vampire crabs, <italic><tp:taxon-name><tp:taxon-name-part taxon-name-part-type="genus">Geosesarma</tp:taxon-name-part> <tp:taxon-name-part taxon-name-part-type="species">foxi</tp:taxon-name-part></tp:taxon-name></italic> (Kemp, 1918) and <italic><tp:taxon-name><tp:taxon-name-part taxon-name-part-type="genus">G.</tp:taxon-name-part> <tp:taxon-name-part taxon-name-part-type="species">serenei</tp:taxon-name-part></tp:taxon-name></italic> Ng, 1986, with description of a new phytotelmic species from Penang, Peninsular Malaysia (<tp:taxon-name><tp:taxon-name-part taxon-name-part-type="subphylum">Crustacea</tp:taxon-name-part></tp:taxon-name>: <tp:taxon-name><tp:taxon-name-part taxon-name-part-type="order">Decapoda</tp:taxon-name-part></tp:taxon-name>: <tp:taxon-name><tp:taxon-name-part taxon-name-part-type="infraorder">Brachyura</tp:taxon-name-part></tp:taxon-name>: <tp:taxon-name><tp:taxon-name-part taxon-name-part-type="family">Sesarmidae</tp:taxon-name-part></tp:taxon-name>).</article-title> <source>Raffles Bulletin of Zoology</source> <volume>65</volume>: <fpage>226</fpage>–<lpage>242</lpage>.</mixed-citation></ref><ref id="B27"><mixed-citation xmlns:xlink="http://www.w3.org/1999/xlink" xlink:type="simple">
          <person-group><name name-style="western"><surname>Ng</surname><given-names>PKL</given-names></name></person-group> (<year>2010</year>) <article-title>On the identity of <italic>Para</italic>-<italic><tp:taxon-name><tp:taxon-name-part taxon-name-part-type="genus">Bary</tp:taxon-name-part></tp:taxon-name></italic>-<italic>thelphusa grapsoides longipes</italic> Balss, 1937, with description of a new species from the Philippines (<tp:taxon-name><tp:taxon-name-part taxon-name-part-type="infraorder">Brachyura</tp:taxon-name-part></tp:taxon-name>, <tp:taxon-name><tp:taxon-name-part taxon-name-part-type="family">Gecarcinucidae</tp:taxon-name-part></tp:taxon-name>).</article-title> In: <person-group><name name-style="western"><surname>Fransen</surname><given-names>CHJM</given-names></name><name name-style="western"><surname>De Grave</surname><given-names>S</given-names></name><name name-style="western"><surname>Ng</surname><given-names>PKL</given-names></name></person-group> (<role>Eds</role>) <issue-title>Studies on Malacostraca: Lipke Bijdeley Holthuis Memorial Volume.</issue-title> <source>Crustaceana Monographs</source> <volume>14</volume>: <fpage>561</fpage>–<lpage>571</lpage>.</mixed-citation></ref><ref id="B24"><mixed-citation xmlns:xlink="http://www.w3.org/1999/xlink" xlink:type="simple">
          <person-group><name name-style="western"><surname>Ng</surname><given-names>PKL</given-names></name></person-group> (<year>1995</year>) On a collection of freshwater decapod crustaceans from the Kinabatangan River, Sabah, Malaysia, with descriptions of three new species. Sabah Museum Journal 1994, 1(2): 73–92.</mixed-citation></ref><ref id="B42"><mixed-citation xmlns:xlink="http://www.w3.org/1999/xlink" xlink:type="simple">
          <person-group><name name-style="western"><surname>Ng</surname><given-names>PKL</given-names></name><name name-style="western"><surname>Tay</surname><given-names>FWM</given-names></name></person-group> (<year>2001</year>) <article-title>The freshwater crabs of Sri Lanka (<tp:taxon-name><tp:taxon-name-part taxon-name-part-type="order">Decapoda</tp:taxon-name-part></tp:taxon-name>: <tp:taxon-name><tp:taxon-name-part taxon-name-part-type="infraorder">Brachyura</tp:taxon-name-part></tp:taxon-name>: <tp:taxon-name>Paratelphusidae</tp:taxon-name>).</article-title> <source>Zeylanica</source> <volume>6</volume>: <fpage>113</fpage>–<lpage>199</lpage>.</mixed-citation></ref><ref id="B46"><mixed-citation xmlns:xlink="http://www.w3.org/1999/xlink" xlink:type="simple">
          <person-group><name name-style="western"><surname>Shih</surname><given-names>H-T</given-names></name></person-group> (<year>2008</year>) <article-title>East Asian Freshwater Crabs.</article-title> <source>Science Development, Taiwan</source> <volume>428</volume>: <fpage>40</fpage>–<lpage>46</lpage>. [In Chinese]</mixed-citation></ref></ref-list></tp:taxon-treatment>
