# Supplementary material for: The freshwater crabs of Danum Valley Conservation Area in Sabah, East Malaysia, with a description of a new species of Thelphusula Bott, 1969 (Crustacea, Brachyura, Gecarcinucidae, Potamidae, Sesarmidae)
Source: Zookeys. 2018 May 28;(760):89–112. doi: 10.3897/zookeys.760.24787 (PMC5986825; doi:10.3897/zookeys.760.24787)
Supplement: XML Treatment for Terrathelphusa secula [file zookeys.760.24787-treatment4.xml]

<!DOCTYPE tp:taxon-treatment
  PUBLIC "-//TaxonX//DTD Taxonomic Treatment Publishing DTD v0 20100105//EN" "tax-treatment-NSO.dtd">
<tp:taxon-treatment xmlns:tp="http://www.plazi.org/taxpub"><tp:treatment-meta><kwd-group><label>Taxon classification</label><kwd><named-content xmlns:xlink="http://www.w3.org/1999/xlink" content-type="kingdom">Animalia</named-content></kwd><kwd><named-content xmlns:xlink="http://www.w3.org/1999/xlink" content-type="order">Decapoda</named-content></kwd><kwd><named-content xmlns:xlink="http://www.w3.org/1999/xlink" content-type="family">Gecarcinucidae</named-content></kwd></kwd-group><mixed-citation publication-type="journal"><person-group><name><surname>Ng</surname><given-names>Peter K. L.</given-names></name><name><surname>Ng</surname><given-names>Paul Y. C.</given-names></name></person-group><article-title>The freshwater crabs of Danum Valley Conservation Area in Sabah, East Malaysia, with a description of a new species of <italic><tp:taxon-name><tp:taxon-name-part taxon-name-part-type="genus" reg="Thelphusula">Thelphusula</tp:taxon-name-part></tp:taxon-name></italic> Bott, 1969 (<tp:taxon-name><tp:taxon-name-part taxon-name-part-type="subphylum">Crustacea</tp:taxon-name-part></tp:taxon-name>, <tp:taxon-name><tp:taxon-name-part taxon-name-part-type="infraorder">Brachyura</tp:taxon-name-part></tp:taxon-name>, <tp:taxon-name><tp:taxon-name-part taxon-name-part-type="family">Gecarcinucidae</tp:taxon-name-part></tp:taxon-name>, <tp:taxon-name><tp:taxon-name-part taxon-name-part-type="family">Potamidae</tp:taxon-name-part></tp:taxon-name>, <tp:taxon-name><tp:taxon-name-part taxon-name-part-type="family">Sesarmidae</tp:taxon-name-part></tp:taxon-name>)</article-title><source>Zookeys</source><day>28</day><month>5</month><year>2018</year><volume>2018</volume><issue>760</issue><fpage>89</fpage><lpage>112</lpage><pub-id pub-id-type="doi">10.3897/zookeys.760.24787</pub-id></mixed-citation></tp:treatment-meta><tp:nomenclature><tp:taxon-name>
                  <tp:taxon-name-part taxon-name-part-type="genus" reg="Terrathelphusa">Terrathelphusa</tp:taxon-name-part>
                  <tp:taxon-name-part taxon-name-part-type="species" reg="secula">secula</tp:taxon-name-part>
                </tp:taxon-name><tp:taxon-authority>Ng &amp; Tan, 2015</tp:taxon-authority><xref ref-type="fig" rid="F6">Figure 6E</xref><tp:nomenclature-citation-list><tp:nomenclature-citation><tp:taxon-name>
                      <tp:taxon-name-part taxon-name-part-type="genus" reg="Terrathelphusa">Terrathelphusa</tp:taxon-name-part> <tp:taxon-name-part taxon-name-part-type="species" reg="secula">secula</tp:taxon-name-part></tp:taxon-name><comment>Ng &amp; Tan, 2015: 447, figs 1–3.</comment></tp:nomenclature-citation></tp:nomenclature-citation-list></tp:nomenclature><tp:treatment-sec sec-type="material" id="SECID0EHCBG"><title>Material examined.</title><p>Holotype male (29.2 × 20.4 mm) (<abbrev xmlns:xlink="http://www.w3.org/1999/xlink" content-type="institution" xlink:title="Zoological Reference Collection" id="ABBRID0ENCBG" xlink:type="simple">ZRC</abbrev> 2018.0297), found dead in pool adjacent to Borneo Rainforest Lodge, next to Danum Valley Conservation Area, Lahad Datu, Sabah, <named-content xmlns:xlink="http://www.w3.org/1999/xlink" content-type="dwc:verbatimCoordinates" xlink:type="simple"><named-content content-type="geo-json" specific-use="{&#34;type&#34;:&#34;Point&#34;,&#34;coordinates&#34;:[117.690000,4.970000]}" id="NCID0EVCBG" xlink:type="simple">4°58.2'N 117°41.4'E</named-content></named-content>, ca. 600 m asl, East Malaysia, Borneo, coll. local ranger, 28 May 2015.</p></tp:treatment-sec><tp:treatment-sec sec-type="Colour" id="SECID0E1CBG"><title>Colour.</title><p>The freshly dead type specimen was described as dark brown overall (<xref ref-type="bibr" rid="B40">Ng and Tan 2015</xref>: 448).</p></tp:treatment-sec><tp:treatment-sec sec-type="remarks" id="SECID0EEDBG"><title>Remarks.</title><p>The species was described from just outside the Danum Valley Conservation Area by <xref ref-type="bibr" rid="B40">Ng and Tan (2015)</xref> from a recently dead specimen. <italic><tp:taxon-name><tp:taxon-name-part taxon-name-part-type="genus" reg="Terrathelphusa">Terrathelphusa</tp:taxon-name-part></tp:taxon-name></italic> species are difficult to collect due to their secretive terrestrial habits and tendency to dig deep burrows, coming out only at night and during the wet season (<xref ref-type="bibr" rid="B9">Grinang and Ng 2015</xref>).</p><p>
                <italic><tp:taxon-name><tp:taxon-name-part taxon-name-part-type="genus" reg="Terrathelphusa">Terrathelphusa</tp:taxon-name-part></tp:taxon-name></italic> was established by <xref ref-type="bibr" rid="B21">Ng (1989c)</xref> for a group of terrestrial species from Java and Borneo (type species <italic><tp:taxon-name><tp:taxon-name-part taxon-name-part-type="genus" reg="Geothelphusa">Geothelphusa</tp:taxon-name-part> <tp:taxon-name-part taxon-name-part-type="species" reg="kuhli">kuhli</tp:taxon-name-part></tp:taxon-name></italic> De Man, 1883, from Java) and now contains 11 species (<xref ref-type="bibr" rid="B34">Ng et al. 2008</xref>; <xref ref-type="bibr" rid="B40">Ng and Tan 2015</xref>); although the genus is probably not monophyletic (unpublished data). <italic><tp:taxon-name><tp:taxon-name-part taxon-name-part-type="genus" reg="Terrathelphusa">Terrathelphusa</tp:taxon-name-part> <tp:taxon-name-part taxon-name-part-type="species" reg="secula">secula</tp:taxon-name-part></tp:taxon-name></italic> is unusual among congeners in possessing a very ovate carapace and a <abbrev xmlns:xlink="http://www.w3.org/1999/xlink" content-type="institution" xlink:title="first gonopod" xlink:type="simple">G1</abbrev> that is elongate with a long and strongly curved terminal segment (<xref ref-type="bibr" rid="B40">Ng and Tan 2015</xref>).</p></tp:treatment-sec><tp:treatment-sec><!--Section generated to contain objects referenced in tp:taxon-treatment.--><fig id="F6" position="float" orientation="portrait"><label>Figure 6.</label><caption><p>
                    <bold>A, B</bold> <italic><tp:taxon-name><tp:taxon-name-part taxon-name-part-type="genus" reg="Thelphusula">Thelphusula</tp:taxon-name-part> <tp:taxon-name-part taxon-name-part-type="species" reg="dicerophilus">dicerophilus</tp:taxon-name-part></tp:taxon-name></italic>, female (26.1 × 21.3 mm) (<abbrev xmlns:xlink="http://www.w3.org/1999/xlink" content-type="institution" xlink:title="Zoological Reference Collection" id="ABBRID0E6QBG" xlink:type="simple">ZRC</abbrev> 2017.1047) (in situ) <bold>C, D</bold> <italic><tp:taxon-name><tp:taxon-name-part taxon-name-part-type="genus" reg="Parathelphusa">Parathelphusa</tp:taxon-name-part> <tp:taxon-name-part taxon-name-part-type="species" reg="valida">valida</tp:taxon-name-part></tp:taxon-name></italic>, male (27.8 × 22.7 mm) (<abbrev xmlns:xlink="http://www.w3.org/1999/xlink" content-type="institution" xlink:title="Zoological Reference Collection" id="ABBRID0ERRBG" xlink:type="simple">ZRC</abbrev> 2017.1269) <bold>E</bold> <italic><tp:taxon-name><tp:taxon-name-part taxon-name-part-type="genus" reg="Terrathelphusa">Terrathelphusa</tp:taxon-name-part> <tp:taxon-name-part taxon-name-part-type="species" reg="secula">secula</tp:taxon-name-part></tp:taxon-name></italic>, holotype male (29.2 × 20.4 mm) (<abbrev xmlns:xlink="http://www.w3.org/1999/xlink" content-type="institution" xlink:title="Zoological Reference Collection" id="ABBRID0EDSBG" xlink:type="simple">ZRC</abbrev> 2018.0297) (preserved colour) <bold>F</bold> <italic><tp:taxon-name><tp:taxon-name-part taxon-name-part-type="genus" reg="Isolapotamon">Isolapotamon</tp:taxon-name-part> <tp:taxon-name-part taxon-name-part-type="species" reg="ingeri">ingeri</tp:taxon-name-part></tp:taxon-name></italic>, male (57.4 × 43.5 mm) (<abbrev xmlns:xlink="http://www.w3.org/1999/xlink" content-type="institution" xlink:title="Zoological Reference Collection" id="ABBRID0EVSBG" xlink:type="simple">ZRC</abbrev> 1997.0799) (preserved colour).</p></caption><graphic xmlns:xlink="http://www.w3.org/1999/xlink" xlink:href="zookeys-760-089-g006.jpg" position="float" orientation="portrait" xlink:type="simple" id="oo_206120.jpg"/></fig></tp:treatment-sec><ref-list><ref id="B40"><mixed-citation xmlns:xlink="http://www.w3.org/1999/xlink" xlink:type="simple">
          <person-group><name name-style="western"><surname>Ng</surname><given-names>PKL</given-names></name><name name-style="western"><surname>Tan</surname><given-names>LWH</given-names></name></person-group> (<year>2015</year>) <article-title><italic><tp:taxon-name><tp:taxon-name-part taxon-name-part-type="genus">Terrathelphusa</tp:taxon-name-part> <tp:taxon-name-part taxon-name-part-type="species">secula</tp:taxon-name-part></tp:taxon-name></italic>, a new species of semiterrestrial freshwater crab (<tp:taxon-name><tp:taxon-name-part taxon-name-part-type="subphylum">Crustacea</tp:taxon-name-part></tp:taxon-name>: <tp:taxon-name><tp:taxon-name-part taxon-name-part-type="infraorder">Brachyura</tp:taxon-name-part></tp:taxon-name>: <tp:taxon-name><tp:taxon-name-part taxon-name-part-type="family">Gecarcinucidae</tp:taxon-name-part></tp:taxon-name>) from Sabah, East Malaysia, Borneo.</article-title> <source>Zootaxa</source> <volume>4007</volume>(<issue>3</issue>): <fpage>445</fpage>–<lpage>449</lpage>. <ext-link xlink:type="simple" ext-link-type="doi" xlink:href="10.11646/zootaxa.4007.3.13">https://doi.org/10.11646/zootaxa.4007.3.13</ext-link></mixed-citation></ref><ref id="B9"><mixed-citation xmlns:xlink="http://www.w3.org/1999/xlink" xlink:type="simple">
          <person-group><name name-style="western"><surname>Grinang</surname><given-names>J</given-names></name><name name-style="western"><surname>Ng</surname><given-names>PKL</given-names></name></person-group> (<year>2015</year>) <article-title>The identity of the semiterrestrial crab <italic><tp:taxon-name><tp:taxon-name-part taxon-name-part-type="genus">Terrathelphusa</tp:taxon-name-part> <tp:taxon-name-part taxon-name-part-type="species">kuchingensis</tp:taxon-name-part></tp:taxon-name></italic> (Nobili, 1901) (<tp:taxon-name><tp:taxon-name-part taxon-name-part-type="subphylum">Crustacea</tp:taxon-name-part></tp:taxon-name>: <tp:taxon-name><tp:taxon-name-part taxon-name-part-type="order">Decapoda</tp:taxon-name-part></tp:taxon-name>: <tp:taxon-name><tp:taxon-name-part taxon-name-part-type="infraorder">Brachyura</tp:taxon-name-part></tp:taxon-name>: <tp:taxon-name><tp:taxon-name-part taxon-name-part-type="family">Gecarcinucidae</tp:taxon-name-part></tp:taxon-name>), with descriptions of four new species from southwestern Sarawak, Borneo, Malaysia.</article-title> <source>Zootaxa</source> <volume>3946</volume>(<issue>3</issue>): <fpage>331</fpage>–<lpage>346</lpage>. <ext-link xlink:type="simple" ext-link-type="doi" xlink:href="10.11646/zootaxa.3946.3.2">https://doi.org/10.11646/zootaxa.3946.3.2</ext-link></mixed-citation></ref><ref id="B21"><mixed-citation xmlns:xlink="http://www.w3.org/1999/xlink" xlink:type="simple">
          <person-group><name name-style="western"><surname>Ng</surname><given-names>PKL</given-names></name></person-group> (<year>1989c</year>) <article-title><italic><tp:taxon-name><tp:taxon-name-part taxon-name-part-type="genus">Terrathelphusa</tp:taxon-name-part></tp:taxon-name></italic>, a new genus of semiterrestrial freshwater crabs from Borneo and Java (<tp:taxon-name><tp:taxon-name-part taxon-name-part-type="subphylum">Crustacea</tp:taxon-name-part></tp:taxon-name>: <tp:taxon-name><tp:taxon-name-part taxon-name-part-type="order">Decapoda</tp:taxon-name-part></tp:taxon-name>: <tp:taxon-name><tp:taxon-name-part taxon-name-part-type="infraorder">Brachyura</tp:taxon-name-part></tp:taxon-name>: <tp:taxon-name>Sundathelphusidae</tp:taxon-name>).</article-title> <source>Raffles Bulletin of Zoology</source> <volume>37</volume>: <fpage>116</fpage>–<lpage>131</lpage>.</mixed-citation></ref><ref id="B34"><mixed-citation xmlns:xlink="http://www.w3.org/1999/xlink" xlink:type="simple">
          <person-group><name name-style="western"><surname>Ng</surname><given-names>PKL</given-names></name><name name-style="western"><surname>Guinot</surname><given-names>D</given-names></name><name name-style="western"><surname>Davie</surname><given-names>PJF</given-names></name></person-group> (<year>2008</year>) <article-title>Systema Brachyurorum: Part I. An annotated checklist of extant brachyuran crabs of the world.</article-title> <source>Raffles Bulletin of Zoology Supplement</source> <volume>17</volume>: <fpage>1</fpage>–<lpage>286</lpage>.</mixed-citation></ref></ref-list></tp:taxon-treatment>
