# Supplementary material for: The freshwater crabs of Danum Valley Conservation Area in Sabah, East Malaysia, with a description of a new species of Thelphusula Bott, 1969 (Crustacea, Brachyura, Gecarcinucidae, Potamidae, Sesarmidae)
Source: Zookeys. 2018 May 28;(760):89–112. doi: 10.3897/zookeys.760.24787 (PMC5986825; doi:10.3897/zookeys.760.24787)
Supplement: XML Treatment for Parathelphusa valida [file zookeys.760.24787-treatment5.xml]

<!DOCTYPE tp:taxon-treatment
  PUBLIC "-//TaxonX//DTD Taxonomic Treatment Publishing DTD v0 20100105//EN" "tax-treatment-NSO.dtd">
<tp:taxon-treatment xmlns:tp="http://www.plazi.org/taxpub"><tp:treatment-meta><kwd-group><label>Taxon classification</label><kwd><named-content xmlns:xlink="http://www.w3.org/1999/xlink" content-type="kingdom">Animalia</named-content></kwd><kwd><named-content xmlns:xlink="http://www.w3.org/1999/xlink" content-type="order">Decapoda</named-content></kwd><kwd><named-content xmlns:xlink="http://www.w3.org/1999/xlink" content-type="family">Gecarcinucidae</named-content></kwd></kwd-group><mixed-citation publication-type="journal"><person-group><name><surname>Ng</surname><given-names>Peter K. L.</given-names></name><name><surname>Ng</surname><given-names>Paul Y. C.</given-names></name></person-group><article-title>The freshwater crabs of Danum Valley Conservation Area in Sabah, East Malaysia, with a description of a new species of <italic><tp:taxon-name><tp:taxon-name-part taxon-name-part-type="genus" reg="Thelphusula">Thelphusula</tp:taxon-name-part></tp:taxon-name></italic> Bott, 1969 (<tp:taxon-name><tp:taxon-name-part taxon-name-part-type="subphylum">Crustacea</tp:taxon-name-part></tp:taxon-name>, <tp:taxon-name><tp:taxon-name-part taxon-name-part-type="infraorder">Brachyura</tp:taxon-name-part></tp:taxon-name>, <tp:taxon-name><tp:taxon-name-part taxon-name-part-type="family">Gecarcinucidae</tp:taxon-name-part></tp:taxon-name>, <tp:taxon-name><tp:taxon-name-part taxon-name-part-type="family">Potamidae</tp:taxon-name-part></tp:taxon-name>, <tp:taxon-name><tp:taxon-name-part taxon-name-part-type="family">Sesarmidae</tp:taxon-name-part></tp:taxon-name>)</article-title><source>Zookeys</source><day>28</day><month>5</month><year>2018</year><volume>2018</volume><issue>760</issue><fpage>89</fpage><lpage>112</lpage><pub-id pub-id-type="doi">10.3897/zookeys.760.24787</pub-id></mixed-citation></tp:treatment-meta><tp:nomenclature><tp:taxon-name>
                  <tp:taxon-name-part taxon-name-part-type="genus" reg="Parathelphusa">Parathelphusa</tp:taxon-name-part>
                  <tp:taxon-name-part taxon-name-part-type="species" reg="valida">valida</tp:taxon-name-part>
                </tp:taxon-name><tp:taxon-authority>Ng &amp; Goh, 1987</tp:taxon-authority><xref ref-type="fig" rid="F6">Figure 6C, D</xref><tp:nomenclature-citation-list><tp:nomenclature-citation><tp:taxon-name>
                      <tp:taxon-name-part taxon-name-part-type="genus" reg="Parathelphusa">Parathelphusa</tp:taxon-name-part> <tp:taxon-name-part taxon-name-part-type="species" reg="valida">valida</tp:taxon-name-part></tp:taxon-name><comment>Ng &amp; Goh, 1987: 317, pls 1, 2; fig. 1; <xref ref-type="bibr" rid="B24">Ng 1995</xref>: 79; <xref ref-type="bibr" rid="B50">Tan and Ng 1997</xref>: 555; <xref ref-type="bibr" rid="B34">Ng et al. 2008</xref>: 71; <xref ref-type="bibr" rid="B12">Klaus et al. 2013</xref> 68.</comment></tp:nomenclature-citation></tp:nomenclature-citation-list></tp:nomenclature><tp:treatment-sec sec-type="material" id="SECID0EPIBG"><title>Material examined.</title><p>Holotype: male (40.0 × 30.0 mm) (<abbrev xmlns:xlink="http://www.w3.org/1999/xlink" content-type="institution" xlink:title="Zoological Reference Collection" id="ABBRID0EVIBG" xlink:type="simple">ZRC</abbrev> 1989.2024), stream outside Simud Hitam Cave, Gomantong, Sabah, Borneo, ca <named-content xmlns:xlink="http://www.w3.org/1999/xlink" content-type="dwc:verbatimCoordinates" xlink:type="simple"><named-content content-type="geo-json" specific-use="{&#34;type&#34;:&#34;Point&#34;,&#34;coordinates&#34;:[118.100000,5.550000]}" id="NCID0E4IBG" xlink:type="simple">5°33'N 118°06'E</named-content></named-content>, coll. P. Chapman, 27 March 1986. Paratypes: 1 male (<abbrev xmlns:xlink="http://www.w3.org/1999/xlink" content-type="institution" xlink:title="Zoological Reference Collection" id="ABBRID0ECJBG" xlink:type="simple">ZRC</abbrev> 1989.2192), Simud Puteh Cave, Gomantong, Sabah, Borneo coll. P. Chapman, 27 March 1986; 2 males (<abbrev xmlns:xlink="http://www.w3.org/1999/xlink" content-type="institution" xlink:title="Zoological Reference Collection" id="ABBRID0EHJBG" xlink:type="simple">ZRC</abbrev> 1990.0445–0446), 1 male (<abbrev xmlns:xlink="http://www.w3.org/1999/xlink" content-type="institution" xlink:title="Zoological Reference Collection" id="ABBRID0EMJBG" xlink:type="simple">ZRC</abbrev> 1989.3402), Sungei Madai, in stream just outside Madai Caves, Kunak, Lahad Datu district, Sabah, Borneo, ca. <named-content xmlns:xlink="http://www.w3.org/1999/xlink" content-type="dwc:verbatimCoordinates" xlink:type="simple"><named-content content-type="geo-json" specific-use="{&#34;type&#34;:&#34;Point&#34;,&#34;coordinates&#34;:[118.200000,4.733333]}" id="NCID0EUJBG" xlink:type="simple">04°44'N 118°12'E</named-content></named-content>, coll. January 1985; 1 male (73.0 × 73.0 mm) (<abbrev xmlns:xlink="http://www.w3.org/1999/xlink" content-type="institution" xlink:title="Zoological Reference Collection" id="ABBRID0EZJBG" xlink:type="simple">ZRC</abbrev> 1990.0444), Sungei Binuang, stream adjacent to Baturung Caves, Kunak, Lahad Datu district, Sabah, Borneo, <named-content xmlns:xlink="http://www.w3.org/1999/xlink" content-type="dwc:verbatimCoordinates" xlink:type="simple"><named-content content-type="geo-json" specific-use="{&#34;type&#34;:&#34;Point&#34;,&#34;coordinates&#34;:[117.983333,4.716667]}" id="NCID0EBKBG" xlink:type="simple">4°43'N 117°59'E</named-content></named-content>, coll. R. Goh, 20 March 1985. Others: 1 female (<abbrev xmlns:xlink="http://www.w3.org/1999/xlink" content-type="institution" xlink:title="Zoological Reference Collection" id="ABBRID0EGKBG" xlink:type="simple">ZRC</abbrev> 1989.3403), Sungei Madai, in stream just outside Madai Caves, Kunak, Lahad Datu district, Sabah, Borneo, ca. <named-content xmlns:xlink="http://www.w3.org/1999/xlink" content-type="dwc:verbatimCoordinates" xlink:type="simple"><named-content content-type="geo-json" specific-use="{&#34;type&#34;:&#34;Point&#34;,&#34;coordinates&#34;:[118.200000,4.733333]}" id="NCID0EOKBG" xlink:type="simple">04°44'N 118°12'E</named-content></named-content>, coll. R. Goh, January 1985; 1 male (<abbrev xmlns:xlink="http://www.w3.org/1999/xlink" content-type="institution" xlink:title="Zoological Reference Collection" id="ABBRID0ETKBG" xlink:type="simple">ZRC</abbrev> 1996.1897), Gomantong Caves Sabah, coll. C.L. Chan, January 1995; 1 male, 1 female (<abbrev xmlns:xlink="http://www.w3.org/1999/xlink" content-type="institution" xlink:title="Zoological Reference Collection" id="ABBRID0EYKBG" xlink:type="simple">ZRC</abbrev> 2009.0091), Gomantong Caves, coll. D. Chia, 21 December 1999; 1 female (<abbrev xmlns:xlink="http://www.w3.org/1999/xlink" content-type="institution" xlink:title="Zoological Reference Collection" id="ABBRID0E4KBG" xlink:type="simple">ZRC</abbrev> 1996.1999), Sungei Binuang, Banturung Caves, Lahad Datu, coll. R. Goh, 20 March 1989; 1 male (<abbrev xmlns:xlink="http://www.w3.org/1999/xlink" content-type="institution" xlink:title="Zoological Reference Collection" id="ABBRID0ECLBG" xlink:type="simple">ZRC</abbrev> 1990.0571), Danum Valley, Sabah, coll. R. Stuebing, 1980s; 1 male (<abbrev xmlns:xlink="http://www.w3.org/1999/xlink" content-type="institution" xlink:title="Zoological Reference Collection" id="ABBRID0EHLBG" xlink:type="simple">ZRC</abbrev> 1990.0568), Danum Valley, Lahad Datu, Sabah, coll. R. Stuebing, 23 July 1989; 1 male, 2 females (<abbrev xmlns:xlink="http://www.w3.org/1999/xlink" content-type="institution" xlink:title="Zoological Reference Collection" id="ABBRID0EMLBG" xlink:type="simple">ZRC</abbrev> 1008.1346), Sungei Palun Tambun, tributary of Sungei Segama, upstream of Danum Valley Field Centre, Lahad Datu, Sabah, coll. H.H. Tan et al., 1 October 1996; 2 males, 5 females (<abbrev xmlns:xlink="http://www.w3.org/1999/xlink" content-type="institution" xlink:title="Zoological Reference Collection" id="ABBRID0ERLBG" xlink:type="simple">ZRC</abbrev> 1996.1998), Kallang Sebaru stream, <named-content xmlns:xlink="http://www.w3.org/1999/xlink" content-type="dwc:verbatimCoordinates" xlink:type="simple"><named-content content-type="geo-json" specific-use="{&#34;type&#34;:&#34;Point&#34;,&#34;coordinates&#34;:[107.815694,4.968000]}" id="NCID0EZLBG" xlink:type="simple">4°58'4.8"N, 107°48'56.5"E</named-content></named-content>, Danum Valley, Lahad Datu, Sabah, coll. H.H. Tan et al., 1 October 1996; 1 male, 1 female (<abbrev xmlns:xlink="http://www.w3.org/1999/xlink" content-type="institution" xlink:title="Zoological Reference Collection" id="ABBRID0E5LBG" xlink:type="simple">ZRC</abbrev> 1996.1997), Sepat Kalisun, Danum Valley, Lahad Datu, Sabah, coll. H.H. Tan et al., 1 October 1996; 2 males (<abbrev xmlns:xlink="http://www.w3.org/1999/xlink" content-type="institution" xlink:title="Zoological Reference Collection" id="ABBRID0EDMBG" xlink:type="simple">ZRC</abbrev> 1996.1995) Ca Gin Stream Right, <named-content xmlns:xlink="http://www.w3.org/1999/xlink" content-type="dwc:verbatimCoordinates" xlink:type="simple"><named-content content-type="geo-json" specific-use="{&#34;type&#34;:&#34;Point&#34;,&#34;coordinates&#34;:[107.901417,4.985694]}" id="NCID0ELMBG" xlink:type="simple">4°59'8.5"N, 107°54'5.1"E</named-content></named-content>, Danum Valley, Lahad Datu, Sabah, coll. H.H. Tan et al., 2 October 1996; 2 females (<abbrev xmlns:xlink="http://www.w3.org/1999/xlink" content-type="institution" xlink:title="Zoological Reference Collection" id="ABBRID0EQMBG" xlink:type="simple">ZRC</abbrev> 1996.2000), Sungei Bole Ketabil tributary, <named-content xmlns:xlink="http://www.w3.org/1999/xlink" content-type="dwc:verbatimCoordinates" xlink:type="simple"><named-content content-type="geo-json" specific-use="{&#34;type&#34;:&#34;Point&#34;,&#34;coordinates&#34;:[117.859472,4.959306]}" id="NCID0EYMBG" xlink:type="simple">4°57'33.5"N, 117°51'34.1"E</named-content></named-content>, Danum Valley Field Centre, Lahad Datu, Sabah, coll. H.H. Tan et al., 2 October 1996; 1 male, 2 females (<abbrev xmlns:xlink="http://www.w3.org/1999/xlink" content-type="institution" xlink:title="Zoological Reference Collection" id="ABBRID0E4MBG" xlink:type="simple">ZRC</abbrev> 1996.1994), Sungei Bole Ketabil tributary, <named-content xmlns:xlink="http://www.w3.org/1999/xlink" content-type="dwc:verbatimCoordinates" xlink:type="simple"><named-content content-type="geo-json" specific-use="{&#34;type&#34;:&#34;Point&#34;,&#34;coordinates&#34;:[117.859472,4.959306]}" id="NCID0EFNBG" xlink:type="simple">4°57'33.5"N, 117°51'34.1"E</named-content></named-content>, Danum Valley Field Centre, Lahad Datu, Sabah, coll. H.H. Tan et al., 2 October 1996; 2 males, 2 females (<abbrev xmlns:xlink="http://www.w3.org/1999/xlink" content-type="institution" xlink:title="Zoological Reference Collection" id="ABBRID0EKNBG" xlink:type="simple">ZRC</abbrev> 2010.0045), West Six stream, tributary of Sungei Segama, 600 m inside conservation area, coll. H.H. Tan et al., 4 October 1996; 1 male, 1 female (<abbrev xmlns:xlink="http://www.w3.org/1999/xlink" content-type="institution" xlink:title="Zoological Reference Collection" id="ABBRID0EPNBG" xlink:type="simple">ZRC</abbrev> 1996.2004), West Eight, forest stream, 800 m into conservation area, tributary of Sungei Segama, Danum Valley Field Centre, Lahad Datu, Sabah, coll. H.H. Tan et al., 4 October 1996; 2 males (<abbrev xmlns:xlink="http://www.w3.org/1999/xlink" content-type="institution" xlink:title="Zoological Reference Collection" id="ABBRID0EUNBG" xlink:type="simple">ZRC</abbrev> 2009.0309), Sungei Palum Tambum, near Danum Valley Field Centre, Lahad Datu, Sabah, coll. K. Martin-Smith, 9 October 1996; 1 female (34.7 × 28.4 mm) (<abbrev xmlns:xlink="http://www.w3.org/1999/xlink" content-type="institution" xlink:title="Zoological Reference Collection" id="ABBRID0EZNBG" xlink:type="simple">ZRC</abbrev> 2017.1268), Danum Valley Field Centre, in forest streams, Lahad Datu, Sabah, Borneo, at night, coll. locals, 20 July 2017; 1 male (27.8 × 22.7 mm), 1 young female (17.4 × 5.3 mm) (<abbrev xmlns:xlink="http://www.w3.org/1999/xlink" content-type="institution" xlink:title="Zoological Reference Collection" id="ABBRID0E5NBG" xlink:type="simple">ZRC</abbrev> 2017.1269), Danum Valley Field Centre, just outside dorms in streams, at night, Lahad Datu, Sabah, Borneo, coll. 22 July 2017; 1 male, 1 female (<abbrev xmlns:xlink="http://www.w3.org/1999/xlink" content-type="institution" xlink:title="Zoological Reference Collection" id="ABBRID0EDOBG" xlink:type="simple">ZRC</abbrev> 2008.483), Maliau Basin, stream draining into Sungei Maliau, coll. S.H. Tan and T.H.T. Tan, 15–17 May 1996; 2 males, 1 female (<abbrev xmlns:xlink="http://www.w3.org/1999/xlink" content-type="institution" xlink:title="Zoological Reference Collection" id="ABBRID0EIOBG" xlink:type="simple">ZRC</abbrev> 2008.0607), Maliau Basin, tributary of Sungei Maliau, adjacent Camp 88, coll. S.H. Tan and T.H.T. Tan 15–17 May 1996; 1 male, 1 female (<abbrev xmlns:xlink="http://www.w3.org/1999/xlink" content-type="institution" xlink:title="Zoological Reference Collection" id="ABBRID0ENOBG" xlink:type="simple">ZRC</abbrev> 1997.0104), Maliau Basin, coll. S.H. Tan and T.H.T. Tan, 13–17 May 1996; 1 female (<abbrev xmlns:xlink="http://www.w3.org/1999/xlink" content-type="institution" xlink:title="Zoological Reference Collection" id="ABBRID0ESOBG" xlink:type="simple">ZRC</abbrev> 1989.2194), Maliau Basin, Sabah, coll. Sabah Foundation Expedition 1988; 1 male, 2 females (<abbrev xmlns:xlink="http://www.w3.org/1999/xlink" content-type="institution" xlink:title="Zoological Reference Collection" id="ABBRID0EXOBG" xlink:type="simple">ZRC</abbrev> 1996.2005), Tawau Plateau, Telupid Sandakan stream, coll. R. Goh, 1990; 5 males (<abbrev xmlns:xlink="http://www.w3.org/1999/xlink" content-type="institution" xlink:title="Zoological Reference Collection" id="ABBRID0E3OBG" xlink:type="simple">ZRC</abbrev> 2008.1345), stream by Air Panas, near base of Tawau Hills Park, coll. H.H. Tan et al., 5 October 1996; 1 male 4 females (<abbrev xmlns:xlink="http://www.w3.org/1999/xlink" content-type="institution" xlink:title="Zoological Reference Collection" id="ABBRID0EBPBG" xlink:type="simple">ZRC</abbrev> 1996.2008), Tawau, Sabah, <named-content xmlns:xlink="http://www.w3.org/1999/xlink" content-type="dwc:verbatimCoordinates" xlink:type="simple"><named-content content-type="geo-json" specific-use="{&#34;type&#34;:&#34;Point&#34;,&#34;coordinates&#34;:[117.905750,4.300833]}" id="NCID0EJPBG" xlink:type="simple">4°18'03"N, 117°54'20.7"E</named-content></named-content>, coll. H.H. Tan et al., 5 October 1996; 2 males, 4 females (<abbrev xmlns:xlink="http://www.w3.org/1999/xlink" content-type="institution" xlink:title="Zoological Reference Collection" id="ABBRID0EOPBG" xlink:type="simple">ZRC</abbrev> 1996.2001), Tawau, Sungei Matarid, Gua Madai, Jalan Madai, <named-content xmlns:xlink="http://www.w3.org/1999/xlink" content-type="dwc:verbatimCoordinates" xlink:type="simple"><named-content content-type="geo-json" specific-use="{&#34;type&#34;:&#34;Point&#34;,&#34;coordinates&#34;:[118.154083,4.719083]}" id="NCID0EWPBG" xlink:type="simple">4°43'8.7"N, 118°9'14.7"E</named-content></named-content>, Tawau, Sabah, H.H. Tan et al., 6 October 1996; 1 male (<abbrev xmlns:xlink="http://www.w3.org/1999/xlink" content-type="institution" xlink:title="Zoological Reference Collection" id="ABBRID0E2PBG" xlink:type="simple">ZRC</abbrev> 1994.4201), Danau Biandum, Kinabatangan River, Sabah, coll. S.H. Tan et al., 8 April 1994.</p></tp:treatment-sec><tp:treatment-sec sec-type="Colour" id="SECID0EAQBG"><title>Colour.</title><p>Fresh specimens have an olive-brown carapace with the grooves and striae reddish brown; the ambulatory legs are brown with specks of reddish brown; and the chelipeds are orange, with the fingers black except for the orange tip (Fig. <xref ref-type="fig" rid="F6">6C, D</xref>).</p><fig id="F6" position="float" orientation="portrait"><label>Figure 6.</label><caption><p>
                    <bold>A, B</bold> <italic><tp:taxon-name><tp:taxon-name-part taxon-name-part-type="genus" reg="Thelphusula">Thelphusula</tp:taxon-name-part> <tp:taxon-name-part taxon-name-part-type="species" reg="dicerophilus">dicerophilus</tp:taxon-name-part></tp:taxon-name></italic>, female (26.1 × 21.3 mm) (<abbrev xmlns:xlink="http://www.w3.org/1999/xlink" content-type="institution" xlink:title="Zoological Reference Collection" id="ABBRID0E6QBG" xlink:type="simple">ZRC</abbrev> 2017.1047) (in situ) <bold>C, D</bold> <italic><tp:taxon-name><tp:taxon-name-part taxon-name-part-type="genus" reg="Parathelphusa">Parathelphusa</tp:taxon-name-part> <tp:taxon-name-part taxon-name-part-type="species" reg="valida">valida</tp:taxon-name-part></tp:taxon-name></italic>, male (27.8 × 22.7 mm) (<abbrev xmlns:xlink="http://www.w3.org/1999/xlink" content-type="institution" xlink:title="Zoological Reference Collection" id="ABBRID0ERRBG" xlink:type="simple">ZRC</abbrev> 2017.1269) <bold>E</bold> <italic><tp:taxon-name><tp:taxon-name-part taxon-name-part-type="genus" reg="Terrathelphusa">Terrathelphusa</tp:taxon-name-part> <tp:taxon-name-part taxon-name-part-type="species" reg="secula">secula</tp:taxon-name-part></tp:taxon-name></italic>, holotype male (29.2 × 20.4 mm) (<abbrev xmlns:xlink="http://www.w3.org/1999/xlink" content-type="institution" xlink:title="Zoological Reference Collection" id="ABBRID0EDSBG" xlink:type="simple">ZRC</abbrev> 2018.0297) (preserved colour) <bold>F</bold> <italic><tp:taxon-name><tp:taxon-name-part taxon-name-part-type="genus" reg="Isolapotamon">Isolapotamon</tp:taxon-name-part> <tp:taxon-name-part taxon-name-part-type="species" reg="ingeri">ingeri</tp:taxon-name-part></tp:taxon-name></italic>, male (57.4 × 43.5 mm) (<abbrev xmlns:xlink="http://www.w3.org/1999/xlink" content-type="institution" xlink:title="Zoological Reference Collection" id="ABBRID0EVSBG" xlink:type="simple">ZRC</abbrev> 1997.0799) (preserved colour).</p></caption><graphic xmlns:xlink="http://www.w3.org/1999/xlink" xlink:href="zookeys-760-089-g006.jpg" position="float" orientation="portrait" xlink:type="simple" id="oo_206120.jpg"/></fig></tp:treatment-sec><tp:treatment-sec sec-type="remarks" id="SECID0E6SBG"><title>Remarks.</title><p>The recently collected specimens agree well with the published descriptions and figures of the species, originally described from Gomantong, Bettontan and Lahad Datu in Sabah (<xref ref-type="bibr" rid="B32">Ng and Goh 1987</xref>). The species has a wide range in eastern Sabah (see also <xref ref-type="bibr" rid="B24">Ng 1995</xref>; <xref ref-type="bibr" rid="B50">Tan and Ng 1997</xref>).</p><p>
                <italic><tp:taxon-name><tp:taxon-name-part taxon-name-part-type="genus" reg="Parathelphusa">Parathelphusa</tp:taxon-name-part> <tp:taxon-name-part taxon-name-part-type="species" reg="valida">valida</tp:taxon-name-part></tp:taxon-name></italic> occurred syntopically with <italic><tp:taxon-name><tp:taxon-name-part taxon-name-part-type="genus" reg="Thelphusula">T.</tp:taxon-name-part> <tp:taxon-name-part taxon-name-part-type="species" reg="capillodigitus">capillodigitus</tp:taxon-name-part></tp:taxon-name></italic> sp. n. and was present in a variety of habitats including jungle streams, swampy areas and on the forest floor. It has not been previously formally recorded from Danum Valley, which is surprising, considering it is by far the most common species there and there are many specimens in the museum dating back to the 1980s.</p></tp:treatment-sec><ref-list><ref id="B24"><mixed-citation xmlns:xlink="http://www.w3.org/1999/xlink" xlink:type="simple">
          <person-group><name name-style="western"><surname>Ng</surname><given-names>PKL</given-names></name></person-group> (<year>1995</year>) On a collection of freshwater decapod crustaceans from the Kinabatangan River, Sabah, Malaysia, with descriptions of three new species. Sabah Museum Journal 1994, 1(2): 73–92.</mixed-citation></ref><ref id="B50"><mixed-citation xmlns:xlink="http://www.w3.org/1999/xlink" xlink:type="simple">
          <person-group><name name-style="western"><surname>Tan</surname><given-names>SH</given-names></name><name name-style="western"><surname>Ng</surname><given-names>PKL</given-names></name></person-group> (<year>1997</year>) <article-title>Decapods of the Maliau Basin, Sabah, Malaysia, with description of a new species of <italic><tp:taxon-name><tp:taxon-name-part taxon-name-part-type="genus">Thelphusula</tp:taxon-name-part></tp:taxon-name></italic> (<tp:taxon-name><tp:taxon-name-part taxon-name-part-type="infraorder">Brachyura</tp:taxon-name-part></tp:taxon-name>: <tp:taxon-name><tp:taxon-name-part taxon-name-part-type="family">Gecarcinucidae</tp:taxon-name-part></tp:taxon-name>).</article-title> <source>Journal of Crustacean Biology</source> <volume>17</volume>(<issue>3</issue>): <fpage>555</fpage>–<lpage>561</lpage>. <ext-link xlink:type="simple" ext-link-type="doi" xlink:href="10.2307/1549448">https://doi.org/10.2307/1549448</ext-link></mixed-citation></ref><ref id="B34"><mixed-citation xmlns:xlink="http://www.w3.org/1999/xlink" xlink:type="simple">
          <person-group><name name-style="western"><surname>Ng</surname><given-names>PKL</given-names></name><name name-style="western"><surname>Guinot</surname><given-names>D</given-names></name><name name-style="western"><surname>Davie</surname><given-names>PJF</given-names></name></person-group> (<year>2008</year>) <article-title>Systema Brachyurorum: Part I. An annotated checklist of extant brachyuran crabs of the world.</article-title> <source>Raffles Bulletin of Zoology Supplement</source> <volume>17</volume>: <fpage>1</fpage>–<lpage>286</lpage>.</mixed-citation></ref><ref id="B12"><mixed-citation xmlns:xlink="http://www.w3.org/1999/xlink" xlink:type="simple">
          <person-group><name name-style="western"><surname>Klaus</surname><given-names>S</given-names></name><name name-style="western"><surname>Selvandran</surname><given-names>S</given-names></name><name name-style="western"><surname>Goh</surname><given-names>JW</given-names></name><name name-style="western"><surname>Wowor</surname><given-names>D</given-names></name><name name-style="western"><surname>Brandis</surname><given-names>D</given-names></name><name name-style="western"><surname>Koller</surname><given-names>O</given-names></name><name name-style="western"><surname>Schubart</surname><given-names>CD</given-names></name><name name-style="western"><surname>Streit</surname><given-names>B</given-names></name><name name-style="western"><surname>Meier</surname><given-names>R</given-names></name><name name-style="western"><surname>Ng</surname><given-names>PKL</given-names></name><name name-style="western"><surname>Yeo</surname><given-names>DCJ</given-names></name></person-group> (<year>2013</year>) <article-title>Out of Borneo − Neogene diversification of Sundaic freshwater crabs (<tp:taxon-name><tp:taxon-name-part taxon-name-part-type="subphylum">Crustacea</tp:taxon-name-part></tp:taxon-name>: <tp:taxon-name><tp:taxon-name-part taxon-name-part-type="infraorder">Brachyura</tp:taxon-name-part></tp:taxon-name>: <tp:taxon-name><tp:taxon-name-part taxon-name-part-type="family">Gecarcinucidae</tp:taxon-name-part></tp:taxon-name>: <italic><tp:taxon-name><tp:taxon-name-part taxon-name-part-type="genus">Parathelphusa</tp:taxon-name-part></tp:taxon-name></italic>).</article-title> <source>Journal of Biogeography</source> <volume>40</volume>: <fpage>63</fpage>–<lpage>74</lpage>. <ext-link xlink:type="simple" ext-link-type="doi" xlink:href="10.1111/j.1365-2699.2012.02771.x">https://doi.org/10.1111/j.1365-2699.2012.02771.x</ext-link></mixed-citation></ref><ref id="B32"><mixed-citation xmlns:xlink="http://www.w3.org/1999/xlink" xlink:type="simple">
          <person-group><name name-style="western"><surname>Ng</surname><given-names>PKL</given-names></name><name name-style="western"><surname>Goh</surname><given-names>R</given-names></name></person-group> (<year>1987</year>) <article-title>Cavernicolous freshwater crabs (<tp:taxon-name><tp:taxon-name-part taxon-name-part-type="subphylum">Crustacea</tp:taxon-name-part></tp:taxon-name> <tp:taxon-name><tp:taxon-name-part taxon-name-part-type="order">Decapoda</tp:taxon-name-part></tp:taxon-name>, <tp:taxon-name><tp:taxon-name-part taxon-name-part-type="infraorder">Brachyura</tp:taxon-name-part></tp:taxon-name>) from Sabah, Borneo.</article-title> <source>Stygologia</source> <volume>3</volume>(<issue>4</issue>): <fpage>313</fpage>–<lpage>330</lpage>.</mixed-citation></ref></ref-list></tp:taxon-treatment>
