# Supplementary material for: The freshwater crabs of Danum Valley Conservation Area in Sabah, East Malaysia, with a description of a new species of Thelphusula Bott, 1969 (Crustacea, Brachyura, Gecarcinucidae, Potamidae, Sesarmidae)
Source: Zookeys. 2018 May 28;(760):89–112. doi: 10.3897/zookeys.760.24787 (PMC5986825; doi:10.3897/zookeys.760.24787)
Supplement: XML Treatment for Isolapotamon ingeri [file zookeys.760.24787-treatment6.xml]

<!DOCTYPE tp:taxon-treatment
  PUBLIC "-//TaxonX//DTD Taxonomic Treatment Publishing DTD v0 20100105//EN" "tax-treatment-NSO.dtd">
<tp:taxon-treatment xmlns:tp="http://www.plazi.org/taxpub"><tp:treatment-meta><kwd-group><label>Taxon classification</label><kwd><named-content xmlns:xlink="http://www.w3.org/1999/xlink" content-type="kingdom">Animalia</named-content></kwd><kwd><named-content xmlns:xlink="http://www.w3.org/1999/xlink" content-type="order">Decapoda</named-content></kwd><kwd><named-content xmlns:xlink="http://www.w3.org/1999/xlink" content-type="family">Gecarcinucidae</named-content></kwd></kwd-group><mixed-citation publication-type="journal"><person-group><name><surname>Ng</surname><given-names>Peter K. L.</given-names></name><name><surname>Ng</surname><given-names>Paul Y. C.</given-names></name></person-group><article-title>The freshwater crabs of Danum Valley Conservation Area in Sabah, East Malaysia, with a description of a new species of <italic><tp:taxon-name><tp:taxon-name-part taxon-name-part-type="genus" reg="Thelphusula">Thelphusula</tp:taxon-name-part></tp:taxon-name></italic> Bott, 1969 (<tp:taxon-name><tp:taxon-name-part taxon-name-part-type="subphylum">Crustacea</tp:taxon-name-part></tp:taxon-name>, <tp:taxon-name><tp:taxon-name-part taxon-name-part-type="infraorder">Brachyura</tp:taxon-name-part></tp:taxon-name>, <tp:taxon-name><tp:taxon-name-part taxon-name-part-type="family">Gecarcinucidae</tp:taxon-name-part></tp:taxon-name>, <tp:taxon-name><tp:taxon-name-part taxon-name-part-type="family">Potamidae</tp:taxon-name-part></tp:taxon-name>, <tp:taxon-name><tp:taxon-name-part taxon-name-part-type="family">Sesarmidae</tp:taxon-name-part></tp:taxon-name>)</article-title><source>Zookeys</source><day>28</day><month>5</month><year>2018</year><volume>2018</volume><issue>760</issue><fpage>89</fpage><lpage>112</lpage><pub-id pub-id-type="doi">10.3897/zookeys.760.24787</pub-id></mixed-citation></tp:treatment-meta><tp:nomenclature><tp:taxon-name>
                  <tp:taxon-name-part taxon-name-part-type="genus" reg="Isolapotamon">Isolapotamon</tp:taxon-name-part>
                  <tp:taxon-name-part taxon-name-part-type="species" reg="ingeri">ingeri</tp:taxon-name-part>
                </tp:taxon-name><tp:taxon-authority>Ng &amp; Tan, 1998</tp:taxon-authority><xref ref-type="fig" rid="F6">Figure 6F</xref><tp:nomenclature-citation-list><tp:nomenclature-citation><tp:taxon-name>
                      <tp:taxon-name-part taxon-name-part-type="genus" reg="Isolapotamon">Isolapotamon</tp:taxon-name-part>
                    </tp:taxon-name><comment>sp. – <xref ref-type="bibr" rid="B32">Ng and Goh 1987</xref>: 328, pl. 3, D.</comment></tp:nomenclature-citation><tp:nomenclature-citation><tp:taxon-name>
                      <tp:taxon-name-part taxon-name-part-type="genus" reg="Isolapotamon">Isolapotamon</tp:taxon-name-part> <tp:taxon-name-part taxon-name-part-type="species" reg="ingeri">ingeri</tp:taxon-name-part></tp:taxon-name><comment>Ng &amp; Tan, 1998: 66, figs 6E–H, 7; <xref ref-type="bibr" rid="B34">Ng et al. 2008</xref>: 163.</comment></tp:nomenclature-citation></tp:nomenclature-citation-list></tp:nomenclature><tp:treatment-sec sec-type="material" id="SECID0EYXBG"><title>Material examined.</title><p>Holotype: male (44.3 × 33.3 mm) (<abbrev xmlns:xlink="http://www.w3.org/1999/xlink" content-type="institution" xlink:title="Zoological Reference Collection" id="ABBRID0E5XBG" xlink:type="simple">ZRC</abbrev> 1997.0796), Sungei Tawau, Tawau Hills Park, Tawau, Sabah, coll. P. Yam, 14 December 1991. Paratypes: 1 female (41.4 × 31.0 mm) (<abbrev xmlns:xlink="http://www.w3.org/1999/xlink" content-type="institution" xlink:title="Zoological Reference Collection" id="ABBRID0EDYBG" xlink:type="simple">ZRC</abbrev> 1997.0797), same data as holotype. Others: 1 male, 2 females, 1 juvenile (<abbrev xmlns:xlink="http://www.w3.org/1999/xlink" content-type="institution" xlink:title="Zoological Reference Collection" id="ABBRID0EIYBG" xlink:type="simple">ZRC</abbrev> 2000.2217), Lower Segama River, Danum Valley Field Centre, Lahad Datu, Sabah, coll. K. Martin-Smith, June 1996; 1 male (57.4 × 44.8 mm) (<abbrev xmlns:xlink="http://www.w3.org/1999/xlink" content-type="institution" xlink:title="Zoological Reference Collection" id="ABBRID0ENYBG" xlink:type="simple">ZRC</abbrev> 1997.0798), Sungei Palum Tambum, near Danum Valley Field Centre, Lahad Datu, Sabah, coll. K. Martin-Smith, August 1996; 5 males (largest 57.4 × 43.5 mm), 1 female (<abbrev xmlns:xlink="http://www.w3.org/1999/xlink" content-type="institution" xlink:title="Zoological Reference Collection" id="ABBRID0ESYBG" xlink:type="simple">ZRC</abbrev> 1997.0799), Sungei Palum Tambun, near Danum Valley Field Centre, Lahad Datu, Sabah, coll. K.M. Martin-Smith, 9 October 1996; 1 female (<abbrev xmlns:xlink="http://www.w3.org/1999/xlink" content-type="institution" xlink:title="Zoological Reference Collection" id="ABBRID0EXYBG" xlink:type="simple">ZRC</abbrev> 2000.2218), Sepat Kalisun, stream 200 m from <named-content xmlns:xlink="http://www.w3.org/1999/xlink" content-type="dwc:verbatimCoordinates" xlink:type="simple"><named-content content-type="geo-json" specific-use="{&#34;type&#34;:&#34;Point&#34;,&#34;coordinates&#34;:[117.815694,4.968000]}" id="NCID0E6YBG" xlink:type="simple">4°58'04.8"N, 117°48'56.5"E</named-content></named-content>, Danum Valley Field Centre, Lahad Datu, Sabah, coll. H.H. Tan et al., 1 October 1996; 1 male, 2 females (<abbrev xmlns:xlink="http://www.w3.org/1999/xlink" content-type="institution" xlink:title="Zoological Reference Collection" id="ABBRID0EEZBG" xlink:type="simple">ZRC</abbrev> 2000.2210), Sungei Bole Ketabil tributary, <named-content xmlns:xlink="http://www.w3.org/1999/xlink" content-type="dwc:verbatimCoordinates" xlink:type="simple"><named-content content-type="geo-json" specific-use="{&#34;type&#34;:&#34;Point&#34;,&#34;coordinates&#34;:[117.859472,4.959306]}" id="NCID0EMZBG" xlink:type="simple">4°57'33.5"N, 117°51'34.1"E</named-content></named-content>, Danum Valley Field Centre, Lahad Datu, Sabah, coll. H.H. Tan et al., 2 October 1996; 1 male, 2 females (<abbrev xmlns:xlink="http://www.w3.org/1999/xlink" content-type="institution" xlink:title="Zoological Reference Collection" id="ABBRID0ERZBG" xlink:type="simple">ZRC</abbrev> 2000.2220), Cabin Stream, 50 km on road to Danum Valley Conservation Area, drains from Bukit Rafflesia, Lahad Datu, Sabah, coll. H.H. Tan et al., 2 October 1996; 1 male (<abbrev xmlns:xlink="http://www.w3.org/1999/xlink" content-type="institution" xlink:title="Zoological Reference Collection" id="ABBRID0EWZBG" xlink:type="simple">ZRC</abbrev> 2000.2221), West Eight, forest stream, 800 m into conservation area, tributary of Sungei Segama, Danum Valley Field Centre, Lahad Datu, Sabah, coll. H.H. Tan et al., 4 October 1996; 2 females (<abbrev xmlns:xlink="http://www.w3.org/1999/xlink" content-type="institution" xlink:title="Zoological Reference Collection" id="ABBRID0E2ZBG" xlink:type="simple">ZRC</abbrev> 2008.0431), Danum Valley Rainforest Lodge, <named-content xmlns:xlink="http://www.w3.org/1999/xlink" content-type="dwc:verbatimCoordinates" xlink:type="simple"><named-content content-type="geo-json" specific-use="{&#34;type&#34;:&#34;Point&#34;,&#34;coordinates&#34;:[117.576333,5.050806]}" id="NCID0ED1BG" xlink:type="simple">5°03'2.9"N, 117°34'34.8"E</named-content></named-content>, Lahad Datu, Sabah, 3 October 1996; 1 female (56.0 × 42.0 mm) (<abbrev xmlns:xlink="http://www.w3.org/1999/xlink" content-type="institution" xlink:title="Zoological Reference Collection" id="ABBRID0EI1BG" xlink:type="simple">ZRC</abbrev> 1989.3419), Sungei Madai, Madai Caves, Sabah, coll. R. Goh, 27 January 1985; 1 male (<abbrev xmlns:xlink="http://www.w3.org/1999/xlink" content-type="institution" xlink:title="Zoological Reference Collection" id="ABBRID0EN1BG" xlink:type="simple">ZRC</abbrev> 1997.0802), Tawau, Sungei Matarid, Gua Madai, Jalan Madai, <named-content xmlns:xlink="http://www.w3.org/1999/xlink" content-type="dwc:verbatimCoordinates" xlink:type="simple"><named-content content-type="geo-json" specific-use="{&#34;type&#34;:&#34;Point&#34;,&#34;coordinates&#34;:[118.154083,4.719083]}" id="NCID0EV1BG" xlink:type="simple">4°43'8.7"N, 118°9'14.7"E</named-content></named-content>, Tawau, Sabah, H.H. Tan et al., 6 October 1996.</p></tp:treatment-sec><tp:treatment-sec sec-type="Colour" id="SECID0E11BG"><title>Colour.</title><p>The colour in life is dark green overall (H.H. Tan, pers. comm.).</p></tp:treatment-sec><tp:treatment-sec sec-type="remarks" id="SECID0E61BG"><title>Remarks.</title><p>
                <italic><tp:taxon-name><tp:taxon-name-part taxon-name-part-type="genus" reg="Isolapotamon">Isolapotamon</tp:taxon-name-part> <tp:taxon-name-part taxon-name-part-type="species" reg="ingeri">ingeri</tp:taxon-name-part></tp:taxon-name></italic> belongs to the same group of species as <italic><tp:taxon-name><tp:taxon-name-part taxon-name-part-type="genus" reg="Isolapotamon">I.</tp:taxon-name-part> <tp:taxon-name-part taxon-name-part-type="species" reg="kinabauense">kinabauense</tp:taxon-name-part></tp:taxon-name></italic> (Rathbun, 1904) and <italic><tp:taxon-name><tp:taxon-name-part taxon-name-part-type="genus" reg="Isolapotamon">I.</tp:taxon-name-part> <tp:taxon-name-part taxon-name-part-type="species" reg="anomalum">anomalum</tp:taxon-name-part></tp:taxon-name></italic> (Chace, 1938) (both from the Mount Kinabalu area in northern Sabah), with the distal part of the terminal segment of the <abbrev xmlns:xlink="http://www.w3.org/1999/xlink" content-type="institution" xlink:title="first gonopod" xlink:type="simple">G1</abbrev> expanded and flap-like (<xref ref-type="bibr" rid="B41">Ng and Tan 1998</xref>). Like these species, <italic><tp:taxon-name><tp:taxon-name-part taxon-name-part-type="genus" reg="Isolapotamon">I.</tp:taxon-name-part> <tp:taxon-name-part taxon-name-part-type="species" reg="ingeri">ingeri</tp:taxon-name-part></tp:taxon-name></italic> usually occurs in large streams and rivers with large rocks and fast flowing water.</p></tp:treatment-sec><tp:treatment-sec><!--Section generated to contain objects referenced in tp:taxon-treatment.--><fig id="F6" position="float" orientation="portrait"><label>Figure 6.</label><caption><p>
                    <bold>A, B</bold> <italic><tp:taxon-name><tp:taxon-name-part taxon-name-part-type="genus" reg="Thelphusula">Thelphusula</tp:taxon-name-part> <tp:taxon-name-part taxon-name-part-type="species" reg="dicerophilus">dicerophilus</tp:taxon-name-part></tp:taxon-name></italic>, female (26.1 × 21.3 mm) (<abbrev xmlns:xlink="http://www.w3.org/1999/xlink" content-type="institution" xlink:title="Zoological Reference Collection" id="ABBRID0E6QBG" xlink:type="simple">ZRC</abbrev> 2017.1047) (in situ) <bold>C, D</bold> <italic><tp:taxon-name><tp:taxon-name-part taxon-name-part-type="genus" reg="Parathelphusa">Parathelphusa</tp:taxon-name-part> <tp:taxon-name-part taxon-name-part-type="species" reg="valida">valida</tp:taxon-name-part></tp:taxon-name></italic>, male (27.8 × 22.7 mm) (<abbrev xmlns:xlink="http://www.w3.org/1999/xlink" content-type="institution" xlink:title="Zoological Reference Collection" id="ABBRID0ERRBG" xlink:type="simple">ZRC</abbrev> 2017.1269) <bold>E</bold> <italic><tp:taxon-name><tp:taxon-name-part taxon-name-part-type="genus" reg="Terrathelphusa">Terrathelphusa</tp:taxon-name-part> <tp:taxon-name-part taxon-name-part-type="species" reg="secula">secula</tp:taxon-name-part></tp:taxon-name></italic>, holotype male (29.2 × 20.4 mm) (<abbrev xmlns:xlink="http://www.w3.org/1999/xlink" content-type="institution" xlink:title="Zoological Reference Collection" id="ABBRID0EDSBG" xlink:type="simple">ZRC</abbrev> 2018.0297) (preserved colour) <bold>F</bold> <italic><tp:taxon-name><tp:taxon-name-part taxon-name-part-type="genus" reg="Isolapotamon">Isolapotamon</tp:taxon-name-part> <tp:taxon-name-part taxon-name-part-type="species" reg="ingeri">ingeri</tp:taxon-name-part></tp:taxon-name></italic>, male (57.4 × 43.5 mm) (<abbrev xmlns:xlink="http://www.w3.org/1999/xlink" content-type="institution" xlink:title="Zoological Reference Collection" id="ABBRID0EVSBG" xlink:type="simple">ZRC</abbrev> 1997.0799) (preserved colour).</p></caption><graphic xmlns:xlink="http://www.w3.org/1999/xlink" xlink:href="zookeys-760-089-g006.jpg" position="float" orientation="portrait" xlink:type="simple" id="oo_206120.jpg"/></fig></tp:treatment-sec><ref-list><ref id="B32"><mixed-citation xmlns:xlink="http://www.w3.org/1999/xlink" xlink:type="simple">
          <person-group><name name-style="western"><surname>Ng</surname><given-names>PKL</given-names></name><name name-style="western"><surname>Goh</surname><given-names>R</given-names></name></person-group> (<year>1987</year>) <article-title>Cavernicolous freshwater crabs (<tp:taxon-name><tp:taxon-name-part taxon-name-part-type="subphylum">Crustacea</tp:taxon-name-part></tp:taxon-name> <tp:taxon-name><tp:taxon-name-part taxon-name-part-type="order">Decapoda</tp:taxon-name-part></tp:taxon-name>, <tp:taxon-name><tp:taxon-name-part taxon-name-part-type="infraorder">Brachyura</tp:taxon-name-part></tp:taxon-name>) from Sabah, Borneo.</article-title> <source>Stygologia</source> <volume>3</volume>(<issue>4</issue>): <fpage>313</fpage>–<lpage>330</lpage>.</mixed-citation></ref><ref id="B34"><mixed-citation xmlns:xlink="http://www.w3.org/1999/xlink" xlink:type="simple">
          <person-group><name name-style="western"><surname>Ng</surname><given-names>PKL</given-names></name><name name-style="western"><surname>Guinot</surname><given-names>D</given-names></name><name name-style="western"><surname>Davie</surname><given-names>PJF</given-names></name></person-group> (<year>2008</year>) <article-title>Systema Brachyurorum: Part I. An annotated checklist of extant brachyuran crabs of the world.</article-title> <source>Raffles Bulletin of Zoology Supplement</source> <volume>17</volume>: <fpage>1</fpage>–<lpage>286</lpage>.</mixed-citation></ref><ref id="B41"><mixed-citation xmlns:xlink="http://www.w3.org/1999/xlink" xlink:type="simple">
          <person-group><name name-style="western"><surname>Ng</surname><given-names>PKL</given-names></name><name name-style="western"><surname>Tan</surname><given-names>SH</given-names></name></person-group> (<year>1998</year>) <article-title>A revision of the Southeast Asian freshwater crabs of the genus <italic><tp:taxon-name><tp:taxon-name-part taxon-name-part-type="genus">Isolapotamon</tp:taxon-name-part></tp:taxon-name></italic> Bott, 1968 (<tp:taxon-name><tp:taxon-name-part taxon-name-part-type="subphylum">Crustacea</tp:taxon-name-part></tp:taxon-name>: <tp:taxon-name><tp:taxon-name-part taxon-name-part-type="order">Decapoda</tp:taxon-name-part></tp:taxon-name>: <tp:taxon-name><tp:taxon-name-part taxon-name-part-type="infraorder">Brachyura</tp:taxon-name-part></tp:taxon-name>: <tp:taxon-name><tp:taxon-name-part taxon-name-part-type="family">Potamidae</tp:taxon-name-part></tp:taxon-name>).</article-title> <source>Proceedings of the Biological Society of Washington</source> <volume>111</volume>(<issue>1</issue>): <fpage>52</fpage>–<lpage>80</lpage>.</mixed-citation></ref></ref-list></tp:taxon-treatment>
