# Supplementary material for: The freshwater crabs of Danum Valley Conservation Area in Sabah, East Malaysia, with a description of a new species of Thelphusula Bott, 1969 (Crustacea, Brachyura, Gecarcinucidae, Potamidae, Sesarmidae)
Source: Zookeys. 2018 May 28;(760):89–112. doi: 10.3897/zookeys.760.24787 (PMC5986825; doi:10.3897/zookeys.760.24787)
Supplement: XML Treatment for Geosesarma danumense [file zookeys.760.24787-treatment7.xml]

<!DOCTYPE tp:taxon-treatment
  PUBLIC "-//TaxonX//DTD Taxonomic Treatment Publishing DTD v0 20100105//EN" "tax-treatment-NSO.dtd">
<tp:taxon-treatment xmlns:tp="http://www.plazi.org/taxpub"><tp:treatment-meta><kwd-group><label>Taxon classification</label><kwd><named-content xmlns:xlink="http://www.w3.org/1999/xlink" content-type="kingdom">Animalia</named-content></kwd><kwd><named-content xmlns:xlink="http://www.w3.org/1999/xlink" content-type="order">Decapoda</named-content></kwd><kwd><named-content xmlns:xlink="http://www.w3.org/1999/xlink" content-type="family">Gecarcinucidae</named-content></kwd></kwd-group><mixed-citation publication-type="journal"><person-group><name><surname>Ng</surname><given-names>Peter K. L.</given-names></name><name><surname>Ng</surname><given-names>Paul Y. C.</given-names></name></person-group><article-title>The freshwater crabs of Danum Valley Conservation Area in Sabah, East Malaysia, with a description of a new species of <italic><tp:taxon-name><tp:taxon-name-part taxon-name-part-type="genus" reg="Thelphusula">Thelphusula</tp:taxon-name-part></tp:taxon-name></italic> Bott, 1969 (<tp:taxon-name><tp:taxon-name-part taxon-name-part-type="subphylum">Crustacea</tp:taxon-name-part></tp:taxon-name>, <tp:taxon-name><tp:taxon-name-part taxon-name-part-type="infraorder">Brachyura</tp:taxon-name-part></tp:taxon-name>, <tp:taxon-name><tp:taxon-name-part taxon-name-part-type="family">Gecarcinucidae</tp:taxon-name-part></tp:taxon-name>, <tp:taxon-name><tp:taxon-name-part taxon-name-part-type="family">Potamidae</tp:taxon-name-part></tp:taxon-name>, <tp:taxon-name><tp:taxon-name-part taxon-name-part-type="family">Sesarmidae</tp:taxon-name-part></tp:taxon-name>)</article-title><source>Zookeys</source><day>28</day><month>5</month><year>2018</year><volume>2018</volume><issue>760</issue><fpage>89</fpage><lpage>112</lpage><pub-id pub-id-type="doi">10.3897/zookeys.760.24787</pub-id></mixed-citation></tp:treatment-meta><tp:nomenclature><tp:taxon-name>
                  <tp:taxon-name-part taxon-name-part-type="genus" reg="Geosesarma">Geosesarma</tp:taxon-name-part>
                  <tp:taxon-name-part taxon-name-part-type="species" reg="danumense">danumense</tp:taxon-name-part>
                </tp:taxon-name><tp:taxon-authority>Ng, 2002</tp:taxon-authority><xref ref-type="fig" rid="F7">Figure 7A–C</xref><tp:nomenclature-citation-list><tp:nomenclature-citation><tp:taxon-name>
                      <tp:taxon-name-part taxon-name-part-type="genus" reg="Geosesarma">Geosesarma</tp:taxon-name-part> <tp:taxon-name-part taxon-name-part-type="species" reg="danumense">danumense</tp:taxon-name-part></tp:taxon-name><comment>Ng, 2002: 303, figs 1–3; <xref ref-type="bibr" rid="B34">Ng et al. 2008</xref>: 220.</comment></tp:nomenclature-citation></tp:nomenclature-citation-list></tp:nomenclature><tp:treatment-sec sec-type="material" id="SECID0E46BG"><title>Material examined.</title><p>Holotype: male (14.8 × 14.6 mm) (<abbrev xmlns:xlink="http://www.w3.org/1999/xlink" content-type="institution" xlink:title="Zoological Reference Collection" id="ABBRID0EEAAI" xlink:type="simple">ZRC</abbrev> 2017.1298), in pitfall trap, primary forest, Danum Valley Field Centre, Sabah, Malaysia, coll. C. Colón, 22 November 1996. Others: 1 ovigerous female (14.9 × 15. mm) (<abbrev xmlns:xlink="http://www.w3.org/1999/xlink" content-type="institution" xlink:title="Zoological Reference Collection" id="ABBRID0EJAAI" xlink:type="simple">ZRC</abbrev> 2017.1273), in water filled rotting log, Nature Trail, Danum Valley Field Centre, Sabah, Borneo, coll. local rangers, 21 July 2017.</p></tp:treatment-sec><tp:treatment-sec sec-type="material" id="SECID0EOAAI"><title>Comparative material.</title><p>
                <italic><tp:taxon-name><tp:taxon-name-part taxon-name-part-type="genus" reg="Geosesarma">Geosesarma</tp:taxon-name-part> <tp:taxon-name-part taxon-name-part-type="species" reg="sabanum">sabanum</tp:taxon-name-part></tp:taxon-name></italic> Ng, 1992: holotype male (13.1 × 13.6 mm) (<abbrev xmlns:xlink="http://www.w3.org/1999/xlink" content-type="institution" xlink:title="Zoological Reference Collection" id="ABBRID0E6AAI" xlink:type="simple">ZRC</abbrev> 2018.0296), on leaf of herb in forest, ca. 50 m from nearest stream, Tawau Hills Park, eastern Sabah, Malaysia, Borneo, coll. R.F. Inger, 3 November 1991.</p></tp:treatment-sec><tp:treatment-sec sec-type="Colour" id="SECID0EEBAI"><title>Colour.</title><p>
                <italic><tp:taxon-name><tp:taxon-name-part taxon-name-part-type="genus" reg="Geosesarma">Geosesarma</tp:taxon-name-part> <tp:taxon-name-part taxon-name-part-type="species" reg="danumense">danumense</tp:taxon-name-part></tp:taxon-name></italic> has a dark yellow to orange carapace, purple ambulatory legs with scattered white specks, orange merus and carpus of the chelipeds, with the palm and fingers white (Fig. <xref ref-type="fig" rid="F7">7A–C</xref>). The eggs of the recently collected ovigerous female were observed to be a bright reddish orange in colour and large in size, indicating that the development is probably direct (see <xref ref-type="bibr" rid="B49">Soh 1969</xref>; <xref ref-type="bibr" rid="B39">Ng and Tan 1995</xref>). The live coloration is very similar to the related <italic><tp:taxon-name><tp:taxon-name-part taxon-name-part-type="genus" reg="Geosesarma">G.</tp:taxon-name-part> <tp:taxon-name-part taxon-name-part-type="species" reg="sabanum">sabanum</tp:taxon-name-part></tp:taxon-name></italic> Ng, 1992 from Tawau (Fig. <xref ref-type="fig" rid="F7">7D</xref>).</p><fig id="F7" position="float" orientation="portrait"><label>Figure 7.</label><caption><p>
                    <bold>A</bold> <italic><tp:taxon-name><tp:taxon-name-part taxon-name-part-type="genus" reg="Geosesarma">Geosesarma</tp:taxon-name-part> <tp:taxon-name-part taxon-name-part-type="species" reg="danumense">danumense</tp:taxon-name-part></tp:taxon-name></italic>, ovigerous female (14.9 × 15.1 mm) (<abbrev xmlns:xlink="http://www.w3.org/1999/xlink" content-type="institution" xlink:title="Zoological Reference Collection" id="ABBRID0EFDAI" xlink:type="simple">ZRC</abbrev> 2017.1273) <bold>B, C</bold> <italic><tp:taxon-name><tp:taxon-name-part taxon-name-part-type="genus" reg="Geosesarma">G.</tp:taxon-name-part> <tp:taxon-name-part taxon-name-part-type="species" reg="danumense">danumense</tp:taxon-name-part></tp:taxon-name></italic>, male (carapace width ca. 1.5–2.0 cm), on log approx. 30 cm from ground, ca. 30 m from river flowing through Danum Valley Field Centre, 10 pm, 25 July 2013, specimen not collected (photographs: Marcus Ng) <bold>D</bold> <italic><tp:taxon-name><tp:taxon-name-part taxon-name-part-type="genus" reg="Geosesarma">G.</tp:taxon-name-part> <tp:taxon-name-part taxon-name-part-type="species" reg="sabanum">sabanum</tp:taxon-name-part></tp:taxon-name></italic>, male, on leaf above ground, Tawau Hills National Park, specimen not collected (photograph Ying Seawei).</p></caption><graphic xmlns:xlink="http://www.w3.org/1999/xlink" xlink:href="zookeys-760-089-g007.jpg" position="float" orientation="portrait" xlink:type="simple" id="oo_206121.jpg"/></fig></tp:treatment-sec><tp:treatment-sec sec-type="remarks" id="SECID0EJEAI"><title>Remarks.</title><p>
                <italic><tp:taxon-name><tp:taxon-name-part taxon-name-part-type="genus" reg="Geosesarma">Geosesarma</tp:taxon-name-part> <tp:taxon-name-part taxon-name-part-type="species" reg="danumense">danumense</tp:taxon-name-part></tp:taxon-name></italic> and <italic><tp:taxon-name><tp:taxon-name-part taxon-name-part-type="genus" reg="Geosesarma">G.</tp:taxon-name-part> <tp:taxon-name-part taxon-name-part-type="species" reg="sabanum">sabanum</tp:taxon-name-part></tp:taxon-name></italic> are morphologically close, although the external orbital tooth of the latter species is proportionately more slender, the frontal margin less truncate, the ambulatory meri proportionately shorter, and most significantly the corneous distal part of the <abbrev xmlns:xlink="http://www.w3.org/1999/xlink" content-type="institution" xlink:title="first gonopod" xlink:type="simple">G1</abbrev> is proportionately longer (see <xref ref-type="bibr" rid="B26">Ng 2002</xref>).</p><p>The holotype of <italic><tp:taxon-name><tp:taxon-name-part taxon-name-part-type="genus" reg="Geosesarma">G.</tp:taxon-name-part> <tp:taxon-name-part taxon-name-part-type="species" reg="danumense">danumense</tp:taxon-name-part></tp:taxon-name></italic> was obtained from a pitfall trap while the recent large ovigerous female (<abbrev xmlns:xlink="http://www.w3.org/1999/xlink" content-type="institution" xlink:title="Zoological Reference Collection" id="ABBRID0EWFAI" xlink:type="simple">ZRC</abbrev> 2017.1273) was collected from under a rotting log. Specimens have also been observed climbing small shrubs. In this respect, it probably has similar habits to <italic><tp:taxon-name><tp:taxon-name-part taxon-name-part-type="genus" reg="Geosesarma">G.</tp:taxon-name-part> <tp:taxon-name-part taxon-name-part-type="species" reg="sabanum">sabanum</tp:taxon-name-part></tp:taxon-name></italic> from Tawau which has been observed by the second author to hide between the leaves of <italic><tp:taxon-name><tp:taxon-name-part taxon-name-part-type="genus" reg="Pandanus">Pandanus</tp:taxon-name-part></tp:taxon-name></italic> sp. during the day, emerging only at night to forage on low lying vegetation and occasionally amongst leaf litter (unpublished data). The terrestrial habits of <italic><tp:taxon-name><tp:taxon-name-part taxon-name-part-type="genus" reg="Geosesarma">G.</tp:taxon-name-part> <tp:taxon-name-part taxon-name-part-type="species" reg="danumense">danumense</tp:taxon-name-part></tp:taxon-name></italic> and <italic><tp:taxon-name><tp:taxon-name-part taxon-name-part-type="genus" reg="Geosesarma">G.</tp:taxon-name-part> <tp:taxon-name-part taxon-name-part-type="species" reg="sabanum">sabanum</tp:taxon-name-part></tp:taxon-name></italic> probably parallel those known for species in Peninsular Malaysia and Indonesian Kalimantan (<xref ref-type="bibr" rid="B29">Ng 2015</xref>, <xref ref-type="bibr" rid="B30">2017</xref>).</p><p>
                <xref ref-type="bibr" rid="B15">Manuel-Santos et al. (2016</xref>: 336) commented that the three species of <italic><tp:taxon-name><tp:taxon-name-part taxon-name-part-type="genus" reg="Geosesarma">Geosesarma</tp:taxon-name-part></tp:taxon-name></italic> on Palawan Island in the Philippines, <italic><tp:taxon-name><tp:taxon-name-part taxon-name-part-type="genus" reg="Geosesarma">G.</tp:taxon-name-part> <tp:taxon-name-part taxon-name-part-type="species" reg="lawrencei">lawrencei</tp:taxon-name-part></tp:taxon-name></italic> Manuel-Santos &amp; Yeo, 2007, <italic><tp:taxon-name><tp:taxon-name-part taxon-name-part-type="genus" reg="Geosesarma">G.</tp:taxon-name-part> <tp:taxon-name-part taxon-name-part-type="species" reg="batak">batak</tp:taxon-name-part></tp:taxon-name></italic> Manuel-Santos, Ng &amp; Freitag, 2016, and <italic><tp:taxon-name><tp:taxon-name-part taxon-name-part-type="genus" reg="Geosesarma">G.</tp:taxon-name-part> <tp:taxon-name-part taxon-name-part-type="species" reg="tagbanuana">tagbanuana</tp:taxon-name-part></tp:taxon-name></italic> Manuel-Santos, Ng &amp; Freitag, 2016, are morphologically very similar to the Sabahan <italic><tp:taxon-name><tp:taxon-name-part taxon-name-part-type="genus" reg="Geosesarma">G.</tp:taxon-name-part> <tp:taxon-name-part taxon-name-part-type="species" reg="danumense">danumense</tp:taxon-name-part></tp:taxon-name></italic> and <italic><tp:taxon-name><tp:taxon-name-part taxon-name-part-type="genus" reg="Geosesarma">G.</tp:taxon-name-part> <tp:taxon-name-part taxon-name-part-type="species" reg="sabanum">sabanum</tp:taxon-name-part></tp:taxon-name></italic>, notably in their relative large adult size and long slender ambulatory legs. Their <abbrev xmlns:xlink="http://www.w3.org/1999/xlink" content-type="institution" xlink:title="first gonopod" xlink:type="simple">G1</abbrev> structures, however, are very different, with those of the latter two species proportionately much shorter and stouter (cf. <xref ref-type="bibr" rid="B23">Ng 1992</xref>, <xref ref-type="bibr" rid="B26">2002</xref>; <xref ref-type="bibr" rid="B16">Manuel-Santos and Yeo 2007</xref>; <xref ref-type="bibr" rid="B15">Manuel-Santos et al. 2016</xref>).</p></tp:treatment-sec><ref-list><ref id="B34"><mixed-citation xmlns:xlink="http://www.w3.org/1999/xlink" xlink:type="simple">
          <person-group><name name-style="western"><surname>Ng</surname><given-names>PKL</given-names></name><name name-style="western"><surname>Guinot</surname><given-names>D</given-names></name><name name-style="western"><surname>Davie</surname><given-names>PJF</given-names></name></person-group> (<year>2008</year>) <article-title>Systema Brachyurorum: Part I. An annotated checklist of extant brachyuran crabs of the world.</article-title> <source>Raffles Bulletin of Zoology Supplement</source> <volume>17</volume>: <fpage>1</fpage>–<lpage>286</lpage>.</mixed-citation></ref><ref id="B49"><mixed-citation xmlns:xlink="http://www.w3.org/1999/xlink" xlink:type="simple">
          <person-group><name name-style="western"><surname>Soh</surname><given-names>CL</given-names></name></person-group> (<year>1969</year>) <article-title>Abbreviated development of a non-marine crab, <tp:taxon-name><tp:taxon-name-part taxon-name-part-type="genus">Sesarma</tp:taxon-name-part> (<tp:taxon-name-part taxon-name-part-type="subgenus">Geosesarma</tp:taxon-name-part>) <tp:taxon-name-part taxon-name-part-type="species">perracae</tp:taxon-name-part></tp:taxon-name> (<tp:taxon-name><tp:taxon-name-part taxon-name-part-type="infraorder">Brachyura</tp:taxon-name-part></tp:taxon-name>; <tp:taxon-name><tp:taxon-name-part taxon-name-part-type="family">Grapsidae</tp:taxon-name-part></tp:taxon-name>) from Singapore.</article-title> <source>Journal of Zoology</source> <volume>158</volume>: <fpage>357</fpage>–<lpage>370</lpage>.</mixed-citation></ref><ref id="B39"><mixed-citation xmlns:xlink="http://www.w3.org/1999/xlink" xlink:type="simple">
          <person-group><name name-style="western"><surname>Ng</surname><given-names>PKL</given-names></name><name name-style="western"><surname>Tan</surname><given-names>CGS</given-names></name></person-group> (<year>1995</year>) <article-title><italic><tp:taxon-name><tp:taxon-name-part taxon-name-part-type="genus">Geosesarma</tp:taxon-name-part> <tp:taxon-name-part taxon-name-part-type="species">notophorum</tp:taxon-name-part></tp:taxon-name></italic> sp. nov. (<tp:taxon-name><tp:taxon-name-part taxon-name-part-type="order">Decapoda</tp:taxon-name-part></tp:taxon-name>, <tp:taxon-name><tp:taxon-name-part taxon-name-part-type="infraorder">Brachyura</tp:taxon-name-part></tp:taxon-name>, <tp:taxon-name><tp:taxon-name-part taxon-name-part-type="family">Grapsidae</tp:taxon-name-part></tp:taxon-name>, <tp:taxon-name>Sesarminae</tp:taxon-name>), a terrestrial crab from Sumatra, with novel brooding behaviour.</article-title> <source>Crustaceana</source> <volume>68</volume>(<issue>3</issue>): <fpage>390</fpage>–<lpage>395</lpage>. <ext-link xlink:type="simple" ext-link-type="doi" xlink:href="10.1163/156854095X00557">https://doi.org/10.1163/156854095X00557</ext-link></mixed-citation></ref><ref id="B26"><mixed-citation xmlns:xlink="http://www.w3.org/1999/xlink" xlink:type="simple">
          <person-group><name name-style="western"><surname>Ng</surname><given-names>PKL</given-names></name></person-group> (<year>2002</year>) <article-title>On a new species of terrestrial crab of the genus <italic><tp:taxon-name><tp:taxon-name-part taxon-name-part-type="genus">Geosesarma</tp:taxon-name-part></tp:taxon-name></italic> (<tp:taxon-name><tp:taxon-name-part taxon-name-part-type="subphylum">Crustacea</tp:taxon-name-part></tp:taxon-name>: <tp:taxon-name><tp:taxon-name-part taxon-name-part-type="infraorder">Brachyura</tp:taxon-name-part></tp:taxon-name>: <tp:taxon-name><tp:taxon-name-part taxon-name-part-type="family">Sesarmidae</tp:taxon-name-part></tp:taxon-name>) from Sabah, Malaysia.</article-title> <source>Malayan Nature Journal</source> <volume>56</volume>(<issue>3</issue>): <fpage>303</fpage>–<lpage>310</lpage>.</mixed-citation></ref><ref id="B29"><mixed-citation xmlns:xlink="http://www.w3.org/1999/xlink" xlink:type="simple">
          <person-group><name name-style="western"><surname>Ng</surname><given-names>PKL</given-names></name></person-group> (<year>2015</year>) <article-title>Semiterrestrial crabs of the genus <italic><tp:taxon-name><tp:taxon-name-part taxon-name-part-type="genus">Geosesarma</tp:taxon-name-part></tp:taxon-name></italic> De Man, 1892 (<tp:taxon-name><tp:taxon-name-part taxon-name-part-type="subphylum">Crustacea</tp:taxon-name-part></tp:taxon-name>, <tp:taxon-name><tp:taxon-name-part taxon-name-part-type="infraorder">Brachyura</tp:taxon-name-part></tp:taxon-name>, <tp:taxon-name><tp:taxon-name-part taxon-name-part-type="family">Sesarmidae</tp:taxon-name-part></tp:taxon-name>) from western Borneo, Indonesia, with descriptions of three new species.</article-title> <source>Zootaxa</source> <volume>4048</volume>(<issue>1</issue>): <fpage>37</fpage>–<lpage>56</lpage>. <ext-link xlink:type="simple" ext-link-type="doi" xlink:href="10.11646/zootaxa.4048.1.2">https://doi.org/10.11646/zootaxa.4048.1.2</ext-link></mixed-citation></ref><ref id="B30"><mixed-citation xmlns:xlink="http://www.w3.org/1999/xlink" xlink:type="simple">
          <person-group><name name-style="western"><surname>Ng</surname><given-names>PKL</given-names></name></person-group> (<year>2017</year>) <article-title>On the identities of the highland vampire crabs, <italic><tp:taxon-name><tp:taxon-name-part taxon-name-part-type="genus">Geosesarma</tp:taxon-name-part> <tp:taxon-name-part taxon-name-part-type="species">foxi</tp:taxon-name-part></tp:taxon-name></italic> (Kemp, 1918) and <italic><tp:taxon-name><tp:taxon-name-part taxon-name-part-type="genus">G.</tp:taxon-name-part> <tp:taxon-name-part taxon-name-part-type="species">serenei</tp:taxon-name-part></tp:taxon-name></italic> Ng, 1986, with description of a new phytotelmic species from Penang, Peninsular Malaysia (<tp:taxon-name><tp:taxon-name-part taxon-name-part-type="subphylum">Crustacea</tp:taxon-name-part></tp:taxon-name>: <tp:taxon-name><tp:taxon-name-part taxon-name-part-type="order">Decapoda</tp:taxon-name-part></tp:taxon-name>: <tp:taxon-name><tp:taxon-name-part taxon-name-part-type="infraorder">Brachyura</tp:taxon-name-part></tp:taxon-name>: <tp:taxon-name><tp:taxon-name-part taxon-name-part-type="family">Sesarmidae</tp:taxon-name-part></tp:taxon-name>).</article-title> <source>Raffles Bulletin of Zoology</source> <volume>65</volume>: <fpage>226</fpage>–<lpage>242</lpage>.</mixed-citation></ref><ref id="B15"><mixed-citation xmlns:xlink="http://www.w3.org/1999/xlink" xlink:type="simple">
          <person-group><name name-style="western"><surname>Manuel-Santos</surname><given-names>M</given-names></name><name name-style="western"><surname>Ng</surname><given-names>PKL</given-names></name><name name-style="western"><surname>Freitag</surname><given-names>H</given-names></name></person-group> (<year>2016</year>) <article-title>Two new species of <italic><tp:taxon-name><tp:taxon-name-part taxon-name-part-type="genus">Geosesarma</tp:taxon-name-part></tp:taxon-name></italic> De Man, 1892 (<tp:taxon-name><tp:taxon-name-part taxon-name-part-type="subphylum">Crustacea</tp:taxon-name-part></tp:taxon-name>: <tp:taxon-name><tp:taxon-name-part taxon-name-part-type="infraorder">Brachyura</tp:taxon-name-part></tp:taxon-name>: <tp:taxon-name><tp:taxon-name-part taxon-name-part-type="family">Sesarmidae</tp:taxon-name-part></tp:taxon-name>) from Palawan, the Philippines.</article-title> <source>Raffles Bulletin of Zoology</source> <volume>64</volume>: <fpage>335</fpage>–<lpage>342</lpage>.</mixed-citation></ref><ref id="B23"><mixed-citation xmlns:xlink="http://www.w3.org/1999/xlink" xlink:type="simple">
          <person-group><name name-style="western"><surname>Ng</surname><given-names>PKL</given-names></name></person-group> (<year>1992</year>) <article-title><italic><tp:taxon-name><tp:taxon-name-part taxon-name-part-type="genus">Geosesarma</tp:taxon-name-part> <tp:taxon-name-part taxon-name-part-type="species">sabanus</tp:taxon-name-part></tp:taxon-name></italic>, a new sesarmine crab (<tp:taxon-name><tp:taxon-name-part taxon-name-part-type="order">Decapoda</tp:taxon-name-part></tp:taxon-name>, <tp:taxon-name><tp:taxon-name-part taxon-name-part-type="infraorder">Brachyura</tp:taxon-name-part></tp:taxon-name>, <tp:taxon-name><tp:taxon-name-part taxon-name-part-type="family">Grapsidae</tp:taxon-name-part></tp:taxon-name>) from the forests of Sabah, East Malaysia, Borneo.</article-title> <source>Crustaceana</source> <volume>63</volume>(<issue>2</issue>): <fpage>210</fpage>–<lpage>213</lpage>. <ext-link xlink:type="simple" ext-link-type="doi" xlink:href="10.1163/156854092X00596">https://doi.org/10.1163/156854092X00596</ext-link></mixed-citation></ref><ref id="B16"><mixed-citation xmlns:xlink="http://www.w3.org/1999/xlink" xlink:type="simple">
          <person-group><name name-style="western"><surname>Manuel-Santos</surname><given-names>MR</given-names></name><name name-style="western"><surname>Yeo</surname><given-names>DCJ</given-names></name></person-group> (<year>2007</year>) A new species of <italic><tp:taxon-name><tp:taxon-name-part taxon-name-part-type="genus">Geosesarma</tp:taxon-name-part></tp:taxon-name></italic> from Palawan, Philippines (<tp:taxon-name><tp:taxon-name-part taxon-name-part-type="subphylum">Crustacea</tp:taxon-name-part></tp:taxon-name>: <tp:taxon-name><tp:taxon-name-part taxon-name-part-type="order">Decapoda</tp:taxon-name-part></tp:taxon-name>: <tp:taxon-name><tp:taxon-name-part taxon-name-part-type="infraorder">Brachyura</tp:taxon-name-part></tp:taxon-name>: <tp:taxon-name><tp:taxon-name-part taxon-name-part-type="family">Sesarmidae</tp:taxon-name-part></tp:taxon-name>). Zootaxa 1607: 63–67.</mixed-citation></ref></ref-list></tp:taxon-treatment>
